# Supplementary material for: Core binding factor (CBF) is required for Epstein-Barr virus EBNA3 proteins to regulate target gene expression
Source: Nucleic Acids Res. 2016 Nov 28;45(5):2368–83. doi: 10.1093/nar/gkw1167 (PMC5389572; doi:10.1093/nar/gkw1167)
Supplement: Supplementary Data [file gkw1167_Supp.zip]

Archive with 4 entries (4 files):
- nar-02171-i-2016-File012.xlsx
- nar-02171-i-2016-File013.xlsx
- nar-02171-i-2016-File014.xlsx
- Suppl_Figures_and_Tables_resubm14-11.pdf
