# Supplementary material for: Core binding factor (CBF) is required for Epstein-Barr virus EBNA3 proteins to regulate target gene expression
Source: Nucleic Acids Res. 2016 Nov 28;45(5):2368–83. doi: 10.1093/nar/gkw1167 (PMC5389572; doi:10.1093/nar/gkw1167)
Supplement: Supplementary Data [file gkw1167_Supp.zip › nar-02171-i-2016-File012.xlsx]

## Sheet: EBNA3A
Chromosome	Start	End	Peak number	Fold over background
chr1	3555420	3555582	3A_PEAK_1	8.47291
chr1	4087628	4087840	3A_PEAK_2	14.4538
chr1	8664198	8664370	3A_PEAK_3	12.6737
chr1	11000245	11000385	3A_PEAK_4	6.85974
chr1	12495802	12496043	3A_PEAK_5	9.09181
chr1	12509575	12509873	3A_PEAK_6	13.2113
chr1	16292768	16293128	3A_PEAK_7	9.14632
chr1	20037717	20037992	3A_PEAK_8	10.5878
chr1	21258840	21259049	3A_PEAK_9	11.687
chr1	21619392	21619661	3A_PEAK_10	5.26741
chr1	23038948	23039122	3A_PEAK_11	6.31557
chr1	24517535	24517670	3A_PEAK_12	4.28264
chr1	24553268	24553534	3A_PEAK_13	7.36787
chr1	24554857	24555090	3A_PEAK_14	14.0227
chr1	24863161	24863305	3A_PEAK_15	7.4953
chr1	26002613	26002829	3A_PEAK_16	6.35161
chr1	28526534	28526743	3A_PEAK_17	8.67919
chr1	29289070	29289273	3A_PEAK_18	8.13006
chr1	32332058	32332265	3A_PEAK_19	14.1815
chr1	32357015	32357185	3A_PEAK_20	6.99722
chr1	32610805	32610939	3A_PEAK_21	7.69853
chr1	33085392	33085552	3A_PEAK_22	7.62193
chr1	39318594	39318729	3A_PEAK_23	4.81873
chr1	40652246	40652406	3A_PEAK_24	10.7668
chr1	49196280	49196410	3A_PEAK_25	7.9745
chr1	49259733	49259855	3A_PEAK_26	6.97769
chr1	51437541	51437691	3A_PEAK_27	8.19776
chr1	51566061	51566183	3A_PEAK_28	5.52312
chr1	52995689	52995866	3A_PEAK_29	9.46821
chr1	59039485	59039701	3A_PEAK_30	15.1267
chr1	61364811	61364965	3A_PEAK_31	5.93378
chr1	61784458	61784753	3A_PEAK_32	13.4654
chr1	61797958	61798184	3A_PEAK_33	10.4166
chr1	61853589	61853839	3A_PEAK_34	12.8045
chr1	61984820	61984990	3A_PEAK_35	8.97131
chr1	63188550	63188715	3A_PEAK_36	7.69306
chr1	65329883	65330130	3A_PEAK_37	7.40191
chr1	65469312	65469444	3A_PEAK_38	6.48297
chr1	66840296	66840445	3A_PEAK_39	6.60568
chr1	66865656	66865843	3A_PEAK_40	7.151
chr1	67798681	67798986	3A_PEAK_41	14.8484
chr1	70970135	70970299	3A_PEAK_42	7.29334
chr1	79506484	79506630	3A_PEAK_43	4.57316
chr1	79507865	79508080	3A_PEAK_44	12.3677
chr1	79926566	79926782	3A_PEAK_45	4.57316
chr1	79934493	79934704	3A_PEAK_46	14.9919
chr1	80176807	80176929	3A_PEAK_47	6.07778
chr1	82803409	82803640	3A_PEAK_48	8.97131
chr1	83594904	83595138	3A_PEAK_49	9.36912
chr1	87584544	87584727	3A_PEAK_50	6.48297
chr1	88054262	88054405	3A_PEAK_51	6.31214
chr1	88057928	88058091	3A_PEAK_52	9.72445
chr1	89506818	89507090	3A_PEAK_53	14.2276
chr1	89916634	89916831	3A_PEAK_54	5.58942
chr1	92217945	92218077	3A_PEAK_55	5.20073
chr1	94073485	94073790	3A_PEAK_56	30.2935
chr1	94081398	94081716	3A_PEAK_57	14.9919
chr1	101001684	101001875	3A_PEAK_58	6.95434
chr1	101644301	101644613	3A_PEAK_59	7.36787
chr1	101665058	101665245	3A_PEAK_60	6.09755
chr1	101713568	101713728	3A_PEAK_61	4.06851
chr1	104480546	104480714	3A_PEAK_62	6.97769
chr1	105529917	105530108	3A_PEAK_63	8.47291
chr1	108042015	108042254	3A_PEAK_64	6.48297
chr1	108477214	108477396	3A_PEAK_65	5.85082
chr1	108479152	108479296	3A_PEAK_66	7.53029
chr1	108492526	108492771	3A_PEAK_67	6.07778
chr1	113728438	113728659	3A_PEAK_68	11.3452
chr1	116920546	116920761	3A_PEAK_69	3.886
chr1	117544140	117544287	3A_PEAK_70	6.13618
chr1	118207060	118207251	3A_PEAK_71	5.18133
chr1	120329180	120329302	3A_PEAK_72	5.98067
chr1	151956832	151957043	3A_PEAK_73	21.88
chr1	152115747	152115874	3A_PEAK_74	6.97769
chr1	157566301	157566511	3A_PEAK_75	6.60568
chr1	157568240	157568381	3A_PEAK_76	5.7271
chr1	157623043	157623174	3A_PEAK_77	6.24608
chr1	159091843	159092016	3A_PEAK_78	14.4421
chr1	160139380	160139629	3A_PEAK_79	4.90895
chr1	165723269	165723453	3A_PEAK_80	4.49678
chr1	169108244	169108572	3A_PEAK_81	29.1936
chr1	169359527	169359823	3A_PEAK_82	19.6033
chr1	171255535	171255733	3A_PEAK_83	12.9586
chr1	172715543	172715668	3A_PEAK_84	6.36258
chr1	172750756	172750917	3A_PEAK_85	5.26741
chr1	172788095	172788322	3A_PEAK_86	5.09312
chr1	172852788	172852913	3A_PEAK_87	5.93378
chr1	172863606	172863753	3A_PEAK_88	5.30917
chr1	172936431	172936612	3A_PEAK_89	5.93378
chr1	173182149	173182449	3A_PEAK_90	7.70207
chr1	173267200	173267370	3A_PEAK_91	6.63316
chr1	174126361	174126596	3A_PEAK_92	12.7032
chr1	174787520	174787678	3A_PEAK_93	10.0391
chr1	182218343	182218465	3A_PEAK_94	6.55839
chr1	183559602	183559782	3A_PEAK_95	7.49463
chr1	184464112	184464364	3A_PEAK_96	14.4421
chr1	185606110	185606296	3A_PEAK_97	8.38413
chr1	186047471	186047726	3A_PEAK_98	18.1474
chr1	186051496	186051713	3A_PEAK_99	5.93378
chr1	192486042	192486278	3A_PEAK_100	4.99629
chr1	192608818	192608993	3A_PEAK_101	4.99687
chr1	192609065	192609501	3A_PEAK_102	49.9127
chr1	192624057	192624357	3A_PEAK_103	20.6976
chr1	193506811	193507112	3A_PEAK_104	19.7575
chr1	195164473	195164865	3A_PEAK_105	15.2034
chr1	197744510	197744720	3A_PEAK_106	10.306
chr1	199277787	199277985	3A_PEAK_107	14.4623
chr1	199910962	199911169	3A_PEAK_108	5.56744
chr1	199911271	199911462	3A_PEAK_109	9.97988
chr1	200417395	200417651	3A_PEAK_110	7.29334
chr1	200847429	200847551	3A_PEAK_111	5.02309
chr1	201451998	201452140	3A_PEAK_112	4.99687
chr1	202457417	202457657	3A_PEAK_113	12.9659
chr1	205255784	205255972	3A_PEAK_114	10.0462
chr1	205257370	205257673	3A_PEAK_115	11.4329
chr1	205308994	205309172	3A_PEAK_116	9.62345
chr1	205733219	205733385	3A_PEAK_117	10.5348
chr1	206097683	206097868	3A_PEAK_118	14.366
chr1	206290172	206290523	3A_PEAK_119	3.09546
chr1	206603777	206603927	3A_PEAK_120	8.43221
chr1	208777706	208777960	3A_PEAK_121	15.4041
chr1	209924945	209925125	3A_PEAK_122	6.08039
chr1	209925364	209925579	3A_PEAK_123	12.0554
chr1	212392407	212392570	3A_PEAK_124	8.43221
chr1	212852087	212852228	3A_PEAK_125	4.81124
chr1	217178235	217178362	3A_PEAK_126	6.85693
chr1	217655887	217656040	3A_PEAK_127	8.07057
chr1	217668709	217668874	3A_PEAK_128	5.33535
chr1	217794241	217794456	3A_PEAK_129	13.2627
chr1	217840696	217840837	3A_PEAK_130	6.71983
chr1	219634439	219634564	3A_PEAK_131	6.80291
chr1	219638695	219638818	3A_PEAK_132	6.01594
chr1	221951136	221951369	3A_PEAK_133	4.49678
chr1	222905931	222906133	3A_PEAK_134	9.55983
chr1	226850548	226850809	3A_PEAK_135	8.12614
chr1	227102919	227103124	3A_PEAK_136	8.67919
chr1	228929970	228930242	3A_PEAK_137	16.2074
chr1	228930665	228930787	3A_PEAK_138	6.47928
chr1	228996864	228997053	3A_PEAK_139	8.47291
chr1	229576804	229577180	3A_PEAK_140	15.6402
chr1	230245746	230246059	3A_PEAK_141	12.1184
chr1	234033168	234033306	3A_PEAK_142	6.55839
chr1	234978917	234979039	3A_PEAK_143	3.70095
chr1	235018007	235018129	3A_PEAK_144	5.14267
chr1	235062663	235062851	3A_PEAK_145	7.70876
chr1	235147478	235147643	3A_PEAK_146	5.53925
chr1	235183953	235184092	3A_PEAK_147	2.89245
chr1	236118108	236118275	3A_PEAK_148	6.63456
chr1	241648546	241648762	3A_PEAK_149	14.1815
chr1	243477205	243477477	3A_PEAK_150	9.58326
chr1	243751483	243751857	3A_PEAK_151	31.5427
chr1	243752689	243752812	3A_PEAK_152	7.82088
chr1	243759641	243760034	3A_PEAK_153	36.6166
chr1	244892834	244892988	3A_PEAK_154	6.85974
chr1	246493220	246493356	3A_PEAK_155	3.42612
chr1	247553719	247553980	3A_PEAK_156	9.10127
chr1	247573297	247573618	3A_PEAK_157	14.5258
chr1	247598831	247598979	3A_PEAK_158	5.98088
chr1	248852055	248852180	3A_PEAK_159	5.8924
chr1	249087932	249088065	3A_PEAK_160	7.9507
chr2	8442242	8442410	3A_PEAK_161	6.87069
chr2	8549225	8549489	3A_PEAK_162	4.92504
chr2	9781816	9781946	3A_PEAK_163	5.62147
chr2	9795733	9795875	3A_PEAK_164	7.93672
chr2	9796518	9796681	3A_PEAK_165	6.60568
chr2	10951043	10951329	3A_PEAK_166	10.6139
chr2	11244232	11244375	3A_PEAK_167	6.18388
chr2	11667278	11667432	3A_PEAK_168	6.18388
chr2	11970490	11970764	3A_PEAK_169	12.9573
chr2	12434132	12434277	3A_PEAK_170	5.9957
chr2	15317354	15317572	3A_PEAK_171	5.33535
chr2	16807161	16807284	3A_PEAK_172	4.92504
chr2	24800369	24800617	3A_PEAK_173	20.5431
chr2	25433224	25433346	3A_PEAK_174	5.33535
chr2	25809644	25809864	3A_PEAK_175	15.0231
chr2	29946560	29946777	3A_PEAK_176	9.36912
chr2	31547253	31547376	3A_PEAK_177	6.07778
chr2	32940729	32940898	3A_PEAK_178	10.3117
chr2	33431209	33431369	3A_PEAK_179	4.57316
chr2	33497121	33497353	3A_PEAK_180	11.3452
chr2	33713839	33714008	3A_PEAK_181	8.43607
chr2	34492392	34492563	3A_PEAK_182	9.20103
chr2	36374987	36375156	3A_PEAK_183	9.59975
chr2	37232501	37232644	3A_PEAK_184	6.75456
chr2	37317405	37317587	3A_PEAK_185	5.56744
chr2	38162406	38162528	3A_PEAK_186	5.97489
chr2	38725376	38725519	3A_PEAK_187	8.10371
chr2	39077299	39077441	3A_PEAK_188	7.06729
chr2	39135393	39135559	3A_PEAK_189	6.62895
chr2	39719266	39719529	3A_PEAK_190	14.5613
chr2	41253864	41254030	3A_PEAK_191	10.6183
chr2	43023898	43024126	3A_PEAK_192	6.94713
chr2	44958731	44958857	3A_PEAK_193	5.58942
chr2	47951484	47951739	3A_PEAK_194	4.37127
chr2	53161787	53161995	3A_PEAK_195	5.98088
chr2	53978990	53979129	3A_PEAK_196	7.183
chr2	54281539	54281739	3A_PEAK_197	8.59672
chr2	54308796	54308966	3A_PEAK_198	5.58942
chr2	55529539	55529667	3A_PEAK_199	3.42612
chr2	55538634	55538792	3A_PEAK_200	4.57316
chr2	58577727	58577933	3A_PEAK_201	12.1556
chr2	60725991	60726141	3A_PEAK_202	9.99373
chr2	61193692	61193815	3A_PEAK_203	4.94223
chr2	64954271	64954394	3A_PEAK_204	6.77944
chr2	65209567	65209736	3A_PEAK_205	9.71131
chr2	65547179	65547371	3A_PEAK_206	7.876
chr2	65763849	65763974	3A_PEAK_207	4.68456
chr2	65833507	65833639	3A_PEAK_208	6.09755
chr2	68430847	68431021	3A_PEAK_209	7.94219
chr2	69001949	69002108	3A_PEAK_210	7.62193
chr2	69016772	69017125	3A_PEAK_211	16.4548
chr2	69065155	69065494	3A_PEAK_212	10.6517
chr2	80975831	80976031	3A_PEAK_213	6.35161
chr2	81058121	81058243	3A_PEAK_214	3.81097
chr2	85044433	85044638	3A_PEAK_215	6.42397
chr2	86092705	86092859	3A_PEAK_216	4.07298
chr2	87542414	87542592	3A_PEAK_217	9.68143
chr2	87820685	87820887	3A_PEAK_218	14.7372
chr2	87824348	87824470	3A_PEAK_219	7.69853
chr2	96205663	96205831	3A_PEAK_220	8.18158
chr2	99330226	99330402	3A_PEAK_221	8.91408
chr2	100752880	100753111	3A_PEAK_222	9.40038
chr2	100758983	100759270	3A_PEAK_223	17.1767
chr2	100864174	100864305	3A_PEAK_224	5.98088
chr2	102697024	102697181	3A_PEAK_225	6.46393
chr2	102699575	102699791	3A_PEAK_226	10.3951
chr2	105019190	105019370	3A_PEAK_227	7.4761
chr2	109210723	109210878	3A_PEAK_228	5.8924
chr2	109222544	109222750	3A_PEAK_229	7.73377
chr2	109229200	109229394	3A_PEAK_230	5.30917
chr2	109245887	109246108	3A_PEAK_231	7.68733
chr2	109760413	109760603	3A_PEAK_232	6.85223
chr2	111506168	111506326	3A_PEAK_233	6.27364
chr2	111622868	111623056	3A_PEAK_234	6.31557
chr2	111788186	111788483	3A_PEAK_235	14.2026
chr2	111814743	111815030	3A_PEAK_236	13.3711
chr2	111849665	111849796	3A_PEAK_237	6.90077
chr2	111858489	111858690	3A_PEAK_238	11.4687
chr2	111873609	111873965	3A_PEAK_239	14.5031
chr2	111920312	111920598	3A_PEAK_240	9.75136
chr2	112183448	112183664	3A_PEAK_241	15.8844
chr2	112187076	112187237	3A_PEAK_242	9.99373
chr2	112420751	112420928	3A_PEAK_243	8.05507
chr2	113540250	113540374	3A_PEAK_244	6.09505
chr2	114644110	114644235	3A_PEAK_245	6.00979
chr2	123461739	123461913	3A_PEAK_246	4.3191
chr2	126155597	126155766	3A_PEAK_247	6.95434
chr2	127254074	127254282	3A_PEAK_248	18.9922
chr2	128321301	128321493	3A_PEAK_249	8.06611
chr2	135033030	135033205	3A_PEAK_250	7.12848
chr2	135040703	135040906	3A_PEAK_251	3.70095
chr2	136889698	136890145	3A_PEAK_252	17.5588
chr2	138628397	138628519	3A_PEAK_253	6.34991
chr2	144971416	144971673	3A_PEAK_254	7.69853
chr2	145188284	145188485	3A_PEAK_255	8.35116
chr2	145212474	145212662	3A_PEAK_256	11.9618
chr2	145275046	145275266	3A_PEAK_257	6.85693
chr2	145276806	145276954	3A_PEAK_258	8.24246
chr2	145319886	145320151	3A_PEAK_259	14.4421
chr2	145360993	145361143	3A_PEAK_260	7.4761
chr2	145377493	145377615	3A_PEAK_261	6.63359
chr2	145388085	145388357	3A_PEAK_262	10.9306
chr2	146169174	146169302	3A_PEAK_263	8.38069
chr2	146506603	146506844	3A_PEAK_264	14.7268
chr2	146509287	146509501	3A_PEAK_265	12.8045
chr2	147209563	147209766	3A_PEAK_266	5.48247
chr2	148055450	148055616	3A_PEAK_267	4.51105
chr2	149361226	149361507	3A_PEAK_268	16.5618
chr2	149401074	149401197	3A_PEAK_269	5.93378
chr2	149571345	149571495	3A_PEAK_270	5.62147
chr2	151214717	151214927	3A_PEAK_271	8.47291
chr2	151586191	151586313	3A_PEAK_272	6.13618
chr2	152719275	152719408	3A_PEAK_273	5.23618
chr2	154400210	154400342	3A_PEAK_274	6.62558
chr2	156002300	156002437	3A_PEAK_275	4.85876
chr2	157383831	157383999	3A_PEAK_276	4.82722
chr2	157752958	157753145	3A_PEAK_277	10.6183
chr2	157933365	157933591	3A_PEAK_278	10.5348
chr2	158103024	158103185	3A_PEAK_279	8.67919
chr2	158113269	158113409	3A_PEAK_280	4.99687
chr2	158326009	158326143	3A_PEAK_281	3.4213
chr2	165617840	165618131	3A_PEAK_282	33.5365
chr2	169051384	169051548	3A_PEAK_283	9.94342
chr2	169051829	169052041	3A_PEAK_284	10.6517
chr2	169796481	169796662	3A_PEAK_285	7.82088
chr2	174104499	174104704	3A_PEAK_286	4.39882
chr2	174212676	174212878	3A_PEAK_287	7.3655
chr2	174224073	174224342	3A_PEAK_288	5.55143
chr2	174951552	174951720	3A_PEAK_289	5.6726
chr2	175617343	175617478	3A_PEAK_290	6.24608
chr2	177923629	177923754	3A_PEAK_291	6.99722
chr2	181199417	181199540	3A_PEAK_292	5.68402
chr2	181971634	181971832	3A_PEAK_293	7.46862
chr2	181992983	181993231	3A_PEAK_294	17.4648
chr2	182100862	182101051	3A_PEAK_295	8.28468
chr2	182857616	182857793	3A_PEAK_296	10.68
chr2	183958987	183959128	3A_PEAK_297	4.81124
chr2	184869421	184869569	3A_PEAK_298	7.4953
chr2	186509690	186509875	3A_PEAK_299	4.05995
chr2	188941486	188941687	3A_PEAK_300	19.4379
chr2	191447898	191448153	3A_PEAK_301	14.7357
chr2	191543470	191543665	3A_PEAK_302	6.09755
chr2	191979173	191979494	3A_PEAK_303	6.85693
chr2	192058796	192059012	3A_PEAK_304	6.55839
chr2	197153902	197154070	3A_PEAK_305	8.67919
chr2	197369613	197369804	3A_PEAK_306	5.26741
chr2	199236704	199237271	3A_PEAK_307	15.3029
chr2	200511203	200511423	3A_PEAK_308	7.29334
chr2	202117319	202117498	3A_PEAK_309	7.94219
chr2	202122681	202122845	3A_PEAK_310	7.76736
chr2	202123059	202123257	3A_PEAK_311	5.13917
chr2	204443983	204444165	3A_PEAK_312	9.14258
chr2	204463088	204463305	3A_PEAK_313	8.99355
chr2	204664751	204664922	3A_PEAK_314	5.85082
chr2	204736285	204736605	3A_PEAK_315	29.8745
chr2	209347267	209347434	3A_PEAK_316	9.05682
chr2	213595858	213595990	3A_PEAK_317	4.82722
chr2	218087371	218087542	3A_PEAK_318	5.58942
chr2	218088235	218088397	3A_PEAK_319	9.72445
chr2	219094002	219094291	3A_PEAK_320	5.87031
chr2	221996828	221997032	3A_PEAK_321	5.93378
chr2	224760099	224760277	3A_PEAK_322	5.48406
chr2	224761324	224761826	3A_PEAK_323	16.2601
chr2	225531813	225531968	3A_PEAK_324	7.3672
chr2	225790478	225790637	3A_PEAK_325	6.47599
chr2	227637471	227637677	3A_PEAK_326	6.57238
chr2	230687125	230687259	3A_PEAK_327	6.236
chr2	231132383	231132588	3A_PEAK_328	6.50091
chr2	231849219	231849413	3A_PEAK_329	7.92289
chr2	232891786	232891970	3A_PEAK_330	8.9201
chr2	236179710	236179875	3A_PEAK_331	6.55839
chr2	237967850	237968057	3A_PEAK_332	10.5425
chr2	238349490	238349711	3A_PEAK_333	15.8022
chr3	320044	320232	3A_PEAK_334	6.63574
chr3	599900	600063	3A_PEAK_335	7.19981
chr3	4872739	4873069	3A_PEAK_336	6.97136
chr3	4887608	4887887	3A_PEAK_337	6.29162
chr3	5063993	5064145	3A_PEAK_338	8.03694
chr3	12437241	12437365	3A_PEAK_339	4.49678
chr3	15352281	15352427	3A_PEAK_340	6.27364
chr3	15402974	15403376	3A_PEAK_341	14.9043
chr3	16550309	16550496	3A_PEAK_342	4.81124
chr3	16551626	16551893	3A_PEAK_343	5.10218
chr3	16638296	16638432	3A_PEAK_344	7.26291
chr3	18782296	18782441	3A_PEAK_345	7.89017
chr3	24545185	24545307	3A_PEAK_346	4.48566
chr3	27575866	27576018	3A_PEAK_347	8.9201
chr3	30681533	30681809	3A_PEAK_348	10.306
chr3	31796215	31796431	3A_PEAK_349	17.6682
chr3	32020568	32020716	3A_PEAK_350	5.75985
chr3	32478457	32478607	3A_PEAK_351	7.183
chr3	32511469	32511649	3A_PEAK_352	6.79627
chr3	34098584	34098810	3A_PEAK_353	8.37181
chr3	36953864	36954255	3A_PEAK_354	10.7328
chr3	36959657	36959831	3A_PEAK_355	9.14632
chr3	43565019	43565204	3A_PEAK_356	12.1556
chr3	45654727	45654868	3A_PEAK_357	4.37127
chr3	45894418	45894562	3A_PEAK_358	7.12848
chr3	45902671	45902927	3A_PEAK_359	13.1168
chr3	45906219	45906516	3A_PEAK_360	6.19093
chr3	45957185	45957655	3A_PEAK_361	4.56173
chr3	46340885	46341014	3A_PEAK_362	7.7725
chr3	46580748	46580870	3A_PEAK_363	5.08129
chr3	55886685	55886871	3A_PEAK_364	8.91408
chr3	56787299	56787646	3A_PEAK_365	15.6317
chr3	56792756	56792974	3A_PEAK_366	5.13917
chr3	56952384	56952542	3A_PEAK_367	6.35161
chr3	56976621	56976772	3A_PEAK_368	7.82088
chr3	58027663	58027788	3A_PEAK_369	3.70095
chr3	58204788	58205020	3A_PEAK_370	12.1531
chr3	58683327	58683572	3A_PEAK_371	14.9522
chr3	59360554	59360857	3A_PEAK_372	5.58942
chr3	59372020	59372281	3A_PEAK_373	23.4411
chr3	59442971	59443093	3A_PEAK_374	6.21562
chr3	59552444	59552566	3A_PEAK_375	5.52577
chr3	63985219	63985373	3A_PEAK_376	6.62558
chr3	63985473	63985689	3A_PEAK_377	9.39616
chr3	65950081	65950223	3A_PEAK_378	5.6726
chr3	66519703	66519920	3A_PEAK_379	9.21077
chr3	67439771	67439971	3A_PEAK_380	13.0188
chr3	71112199	71112408	3A_PEAK_381	11.8935
chr3	71113298	71113535	3A_PEAK_382	9.72445
chr3	71136672	71137136	3A_PEAK_383	18.8724
chr3	71276090	71276279	3A_PEAK_384	11.4687
chr3	71350230	71350515	3A_PEAK_385	9.46972
chr3	71407496	71407665	3A_PEAK_386	12.8896
chr3	71442308	71442488	3A_PEAK_387	5.8924
chr3	72359661	72359908	3A_PEAK_388	16.6126
chr3	72806169	72806352	3A_PEAK_389	7.27247
chr3	99766301	99766446	3A_PEAK_390	8.12614
chr3	101098962	101099118	3A_PEAK_391	7.25156
chr3	101237292	101237516	3A_PEAK_392	6.60568
chr3	102937180	102937385	3A_PEAK_393	4.99687
chr3	105555514	105555710	3A_PEAK_394	13.2579
chr3	105556061	105556292	3A_PEAK_395	4.07298
chr3	105585585	105585789	3A_PEAK_396	7.97233
chr3	106021449	106021601	3A_PEAK_397	8.19776
chr3	107843188	107843380	3A_PEAK_398	6.6381
chr3	108299100	108299222	3A_PEAK_399	7.3911
chr3	110455316	110455518	3A_PEAK_400	8.5089
chr3	110533038	110533226	3A_PEAK_401	9.31927
chr3	112321135	112321345	3A_PEAK_402	9.40038
chr3	112395681	112395987	3A_PEAK_403	36.1871
chr3	113961952	113962074	3A_PEAK_404	7.06729
chr3	116736098	116736235	3A_PEAK_405	6.69359
chr3	124860442	124860570	3A_PEAK_406	6.44754
chr3	125819596	125819745	3A_PEAK_407	6.97769
chr3	128166409	128166665	3A_PEAK_408	8.71531
chr3	131450747	131450869	3A_PEAK_409	5.7271
chr3	133167359	133167513	3A_PEAK_410	4.28264
chr3	138089968	138090259	3A_PEAK_411	11.8676
chr3	142663339	142663548	3A_PEAK_412	5.71411
chr3	142877569	142877775	3A_PEAK_413	8.13006
chr3	143254925	143255086	3A_PEAK_414	5.84348
chr3	143747751	143747907	3A_PEAK_415	4.82722
chr3	144148656	144148813	3A_PEAK_416	6.32203
chr3	144150081	144150215	3A_PEAK_417	8.45283
chr3	146269045	146269170	3A_PEAK_418	7.36342
chr3	148037406	148037688	3A_PEAK_419	9.36912
chr3	154115919	154116501	3A_PEAK_420	17.942
chr3	159682284	159682427	3A_PEAK_421	7.27247
chr3	160519636	160519872	3A_PEAK_422	15.6152
chr3	167409214	167409393	3A_PEAK_423	5.93378
chr3	169564677	169564831	3A_PEAK_424	4.77992
chr3	169773113	169773343	3A_PEAK_425	9.15758
chr3	169774552	169774842	3A_PEAK_426	27.4596
chr3	170350588	170350966	3A_PEAK_427	17.2656
chr3	170352376	170352817	3A_PEAK_428	12.4922
chr3	171825294	171825477	3A_PEAK_429	4.60538
chr3	172298542	172298680	3A_PEAK_430	5.21944
chr3	172310087	172310255	3A_PEAK_431	5.17969
chr3	175195691	175195953	3A_PEAK_432	16.3196
chr3	175204213	175204378	3A_PEAK_433	7.3655
chr3	175207330	175207501	3A_PEAK_434	8.74098
chr3	177069633	177070007	3A_PEAK_435	18.9364
chr3	177137861	177138069	3A_PEAK_436	10.227
chr3	178237001	178237142	3A_PEAK_437	5.95254
chr3	183273482	183273668	3A_PEAK_438	6.24608
chr3	183309728	183310172	3A_PEAK_439	8.63819
chr3	185935657	185935780	3A_PEAK_440	4.68456
chr3	186229021	186229238	3A_PEAK_441	8.43221
chr3	187546890	187547042	3A_PEAK_442	5.98088
chr3	188027560	188027857	3A_PEAK_443	13.1384
chr3	188471124	188471259	3A_PEAK_444	7.82088
chr3	189006393	189006592	3A_PEAK_445	7.80109
chr3	189304970	189305221	3A_PEAK_446	9.46821
chr3	191760058	191760309	3A_PEAK_447	11.4282
chr3	195264911	195265070	3A_PEAK_448	6.24608
chr3	196778211	196778370	3A_PEAK_449	7.23787
chr3	197807574	197807830	3A_PEAK_450	10.0793
chr4	1213140	1213262	3A_PEAK_451	4.5841
chr4	3015637	3015781	3A_PEAK_452	6.41564
chr4	5282718	5282840	3A_PEAK_453	6.47928
chr4	6182693	6182910	3A_PEAK_454	6.50091
chr4	7833185	7833312	3A_PEAK_455	6.48297
chr4	8911315	8911478	3A_PEAK_456	6.07778
chr4	12120425	12120575	3A_PEAK_457	7.29334
chr4	12694548	12694737	3A_PEAK_458	10.4665
chr4	12699728	12699890	3A_PEAK_459	9.96813
chr4	12703083	12703355	3A_PEAK_460	7.29334
chr4	13530243	13530410	3A_PEAK_461	6.62895
chr4	14857993	14858124	3A_PEAK_462	5.7271
chr4	25871838	25871980	3A_PEAK_463	8.47291
chr4	26077896	26078050	3A_PEAK_464	5.83349
chr4	26131900	26132070	3A_PEAK_465	10.7159
chr4	26181125	26181273	3A_PEAK_466	6.56094
chr4	26199009	26199282	3A_PEAK_467	4.07105
chr4	26748462	26748767	3A_PEAK_468	26.2849
chr4	26886159	26886354	3A_PEAK_469	7.42022
chr4	37402264	37402386	3A_PEAK_470	7.19981
chr4	38133980	38134261	3A_PEAK_471	9.20769
chr4	38308331	38308534	3A_PEAK_472	5.35331
chr4	38312096	38312277	3A_PEAK_473	7.49463
chr4	39625981	39626159	3A_PEAK_474	7.36981
chr4	39633467	39633628	3A_PEAK_475	6.6381
chr4	42169710	42169994	3A_PEAK_476	8.99355
chr4	42462131	42462345	3A_PEAK_477	15.8022
chr4	42635636	42635831	3A_PEAK_478	9.10127
chr4	48049486	48049608	3A_PEAK_479	6.24608
chr4	48501771	48502029	3A_PEAK_480	12.1799
chr4	53998701	53998823	3A_PEAK_481	4.97225
chr4	57624344	57624499	3A_PEAK_482	6.34716
chr4	57727071	57727200	3A_PEAK_483	7.48491
chr4	71527075	71527303	3A_PEAK_484	16.9639
chr4	71740073	71740251	3A_PEAK_485	7.4953
chr4	72470546	72470780	3A_PEAK_486	10.9306
chr4	72978391	72978532	3A_PEAK_487	6.62558
chr4	74584452	74584603	3A_PEAK_488	5.08129
chr4	75845175	75845314	3A_PEAK_489	8.18158
chr4	76822688	76822812	3A_PEAK_490	6.57731
chr4	76933358	76933581	3A_PEAK_491	12.4797
chr4	76937587	76937785	3A_PEAK_492	13.9196
chr4	76976237	76976515	3A_PEAK_493	4.07105
chr4	76979459	76979898	3A_PEAK_494	62.975
chr4	77119707	77119833	3A_PEAK_495	5.84348
chr4	77120851	77121068	3A_PEAK_496	12.1901
chr4	77222476	77222858	3A_PEAK_497	9.14632
chr4	77650587	77650709	3A_PEAK_498	5.27986
chr4	77687046	77687191	3A_PEAK_499	9.14258
chr4	78508242	78508449	3A_PEAK_500	6.87069
chr4	78551042	78551448	3A_PEAK_501	22.9374
chr4	82415401	82415564	3A_PEAK_502	7.69853
chr4	83826505	83826656	3A_PEAK_503	6.67968
chr4	84157005	84157208	3A_PEAK_504	9.06733
chr4	84161596	84161737	3A_PEAK_505	4.63351
chr4	84197590	84197716	3A_PEAK_506	5.66909
chr4	84953549	84953702	3A_PEAK_507	4.57316
chr4	86581981	86582202	3A_PEAK_508	7.89017
chr4	89533343	89533490	3A_PEAK_509	7.2805
chr4	99210663	99210856	3A_PEAK_510	8.08968
chr4	99584621	99584840	3A_PEAK_511	5.93378
chr4	100772262	100772409	3A_PEAK_512	4.07449
chr4	102181138	102181340	3A_PEAK_513	9.36912
chr4	102339366	102339488	3A_PEAK_514	4.05995
chr4	102711764	102711896	3A_PEAK_515	6.55839
chr4	102728202	102728339	3A_PEAK_516	8.74098
chr4	104419511	104419747	3A_PEAK_517	13.1877
chr4	105790165	105790336	3A_PEAK_518	5.62147
chr4	105887862	105888093	3A_PEAK_519	7.06636
chr4	105981926	105982107	3A_PEAK_520	11.368
chr4	110798677	110798802	3A_PEAK_521	4.3191
chr4	111705005	111705139	3A_PEAK_522	5.8924
chr4	112190097	112190240	3A_PEAK_523	4.99687
chr4	113120800	113121000	3A_PEAK_524	6.87069
chr4	114604309	114604586	3A_PEAK_525	20.1528
chr4	114743828	114743956	3A_PEAK_526	5.52763
chr4	115344829	115345024	3A_PEAK_527	9.66108
chr4	115524650	115524926	3A_PEAK_528	12.1799
chr4	117645581	117645712	3A_PEAK_529	6.80834
chr4	121765809	121766080	3A_PEAK_530	14.1815
chr4	122121430	122121608	3A_PEAK_531	10.0462
chr4	122122027	122122165	3A_PEAK_532	6.69745
chr4	122177625	122177797	3A_PEAK_533	4.2359
chr4	122200009	122200313	3A_PEAK_534	6.42397
chr4	123463563	123463921	3A_PEAK_535	9.68143
chr4	124697530	124697716	3A_PEAK_536	8.1953
chr4	128619972	128620205	3A_PEAK_537	8.63978
chr4	140187789	140188316	3A_PEAK_538	10.6183
chr4	140779960	140780241	3A_PEAK_539	15.3971
chr4	144590208	144590394	3A_PEAK_540	4.85876
chr4	147164842	147164964	3A_PEAK_541	6.85693
chr4	147254623	147254803	3A_PEAK_542	7.98267
chr4	150959895	150960067	3A_PEAK_543	9.36912
chr4	151003474	151003602	3A_PEAK_544	8.19776
chr4	154081079	154081300	3A_PEAK_545	8.91408
chr4	155882626	155882764	3A_PEAK_546	4.99687
chr4	163813640	163813839	3A_PEAK_547	10.4207
chr4	167760891	167761071	3A_PEAK_548	5.08129
chr4	169781559	169781685	3A_PEAK_549	4.57316
chr4	175628468	175628719	3A_PEAK_550	10.5348
chr4	185204453	185204609	3A_PEAK_551	5.28861
chr4	185209712	185209911	3A_PEAK_552	6.42397
chr4	185435483	185435809	3A_PEAK_553	12.2055
chr4	185455833	185455970	3A_PEAK_554	4.28264
chr4	186101821	186101971	3A_PEAK_555	7.29334
chr4	186400658	186400781	3A_PEAK_556	5.93378
chr4	187055553	187055727	3A_PEAK_557	14.0537
chr4	190952494	190952701	3A_PEAK_558	10.9306
chr5	1313044	1313519	3A_PEAK_559	23.524
chr5	1316049	1316254	3A_PEAK_560	4.71091
chr5	6480897	6481019	3A_PEAK_561	4.39882
chr5	6496436	6496591	3A_PEAK_562	6.82595
chr5	7878802	7878964	3A_PEAK_563	7.183
chr5	9363194	9363376	3A_PEAK_564	9.51779
chr5	9381724	9381882	3A_PEAK_565	5.35331
chr5	9405533	9405762	3A_PEAK_566	8.99973
chr5	16067617	16067781	3A_PEAK_567	8.47291
chr5	17282470	17282788	3A_PEAK_568	14.4757
chr5	17317146	17317338	3A_PEAK_569	15.4506
chr5	32531590	32531828	3A_PEAK_570	5.84348
chr5	32573184	32573456	3A_PEAK_571	6.58798
chr5	33300692	33300819	3A_PEAK_572	6.24608
chr5	35319863	35320054	3A_PEAK_573	6.35161
chr5	37811474	37811636	3A_PEAK_574	6.48297
chr5	38453752	38453898	3A_PEAK_575	5.87031
chr5	39658237	39658384	3A_PEAK_576	5.98088
chr5	40277345	40277529	3A_PEAK_577	7.4953
chr5	40490810	40491086	3A_PEAK_578	9.37643
chr5	40570864	40571135	3A_PEAK_579	17.1084
chr5	40578681	40579625	3A_PEAK_580	30.9181
chr5	43244997	43245204	3A_PEAK_581	5.58942
chr5	52319924	52320071	3A_PEAK_582	4.82722
chr5	54198655	54198969	3A_PEAK_583	63.2361
chr5	54660686	54660833	3A_PEAK_584	6.39977
chr5	55444430	55444630	3A_PEAK_585	7.61881
chr5	55965946	55966139	3A_PEAK_586	6.99722
chr5	55988296	55988457	3A_PEAK_587	8.12614
chr5	56087295	56087554	3A_PEAK_588	9.96813
chr5	56471530	56471660	3A_PEAK_589	4.92504
chr5	56472212	56472432	3A_PEAK_590	8.70669
chr5	58474059	58474181	3A_PEAK_591	6.28156
chr5	58476409	58476661	3A_PEAK_592	14.9043
chr5	58534448	58534645	3A_PEAK_593	7.183
chr5	59837264	59837494	3A_PEAK_594	3.70095
chr5	60615809	60615938	3A_PEAK_595	5.13917
chr5	64110012	64110163	3A_PEAK_596	10.6663
chr5	65811141	65811301	3A_PEAK_597	7.22103
chr5	66136545	66136901	3A_PEAK_598	28.5706
chr5	67366533	67366768	3A_PEAK_599	12.8095
chr5	67937122	67937362	3A_PEAK_600	6.18185
chr5	68763568	68763700	3A_PEAK_601	4.06503
chr5	71490781	71490905	3A_PEAK_602	5.93378
chr5	72509501	72509647	3A_PEAK_603	5.93378
chr5	72982881	72983010	3A_PEAK_604	5.98067
chr5	72983336	72983493	3A_PEAK_605	7.33038
chr5	73875112	73875316	3A_PEAK_606	6.98374
chr5	79182871	79183007	3A_PEAK_607	7.69853
chr5	79286091	79286239	3A_PEAK_608	6.17586
chr5	82050675	82050858	3A_PEAK_609	8.13006
chr5	84724473	84724603	3A_PEAK_610	7.19981
chr5	86636659	86636799	3A_PEAK_611	8.76163
chr5	87955291	87955495	3A_PEAK_612	8.12614
chr5	88597498	88597660	3A_PEAK_613	7.36787
chr5	88609740	88609903	3A_PEAK_614	5.18133
chr5	88639601	88639782	3A_PEAK_615	7.60731
chr5	90568813	90569076	3A_PEAK_616	8.51219
chr5	92678504	92678662	3A_PEAK_617	5.56744
chr5	92679331	92679552	3A_PEAK_618	5.33535
chr5	94081946	94082114	3A_PEAK_619	7.73479
chr5	96296907	96297051	3A_PEAK_620	7.80109
chr5	98363087	98363480	3A_PEAK_621	7.183
chr5	99379304	99379459	3A_PEAK_622	9.19949
chr5	99501126	99501344	3A_PEAK_623	16.5521
chr5	102596671	102596882	3A_PEAK_624	11.7101
chr5	107857083	107857298	3A_PEAK_625	6.48297
chr5	108497843	108498045	3A_PEAK_626	7.36981
chr5	114973800	114973960	3A_PEAK_627	7.84133
chr5	117335678	117335872	3A_PEAK_628	9.36912
chr5	120735625	120735805	3A_PEAK_629	6.07778
chr5	122783806	122784010	3A_PEAK_630	12.8951
chr5	123919543	123919721	3A_PEAK_631	8.22018
chr5	123985427	123985692	3A_PEAK_632	7.4953
chr5	123985965	123986129	3A_PEAK_633	8.9106
chr5	124341803	124341971	3A_PEAK_634	6.05921
chr5	126922150	126922310	3A_PEAK_635	6.87069
chr5	131434881	131435169	3A_PEAK_636	7.8076
chr5	131436533	131436812	3A_PEAK_637	6.87069
chr5	131971658	131971814	3A_PEAK_638	7.79029
chr5	133474133	133474284	3A_PEAK_639	5.84348
chr5	134713127	134713251	3A_PEAK_640	6.85693
chr5	141397757	141397933	3A_PEAK_641	9.14632
chr5	141489629	141489869	3A_PEAK_642	18.1474
chr5	141498000	141498145	3A_PEAK_643	6.97769
chr5	142418598	142418778	3A_PEAK_644	8.74452
chr5	144436500	144436688	3A_PEAK_645	13.3711
chr5	151082918	151083125	3A_PEAK_646	4.37226
chr5	157287786	157288238	3A_PEAK_647	12.9573
chr5	157288350	157288607	3A_PEAK_648	6.60568
chr5	158179438	158179605	3A_PEAK_649	10.2854
chr5	158883864	158884151	3A_PEAK_650	4.99687
chr5	158885328	158885626	3A_PEAK_651	11.243
chr5	160738387	160738568	3A_PEAK_652	8.9106
chr5	169999489	169999764	3A_PEAK_653	19.8541
chr5	170224951	170225073	3A_PEAK_654	4.68456
chr6	181368	181599	3A_PEAK_655	11.8935
chr6	209871	210057	3A_PEAK_656	12.3903
chr6	221809	221952	3A_PEAK_657	6.7183
chr6	271225	271439	3A_PEAK_658	4.49678
chr6	305388	305524	3A_PEAK_659	6.39977
chr6	305980	306166	3A_PEAK_660	9.63745
chr6	316590	316785	3A_PEAK_661	11.0553
chr6	319592	319993	3A_PEAK_662	9.99373
chr6	328193	328598	3A_PEAK_663	15.3702
chr6	330460	330704	3A_PEAK_664	15.4979
chr6	331657	332014	3A_PEAK_665	9.01786
chr6	1397844	1397983	3A_PEAK_666	6.48297
chr6	1740000	1740196	3A_PEAK_667	5.93378
chr6	2563942	2564182	3A_PEAK_668	8.49533
chr6	2863039	2863327	3A_PEAK_669	5.52312
chr6	2937189	2937374	3A_PEAK_670	10.6183
chr6	2940625	2941012	3A_PEAK_671	33.5365
chr6	6331702	6331867	3A_PEAK_672	5.33535
chr6	6684804	6684958	3A_PEAK_673	6.267
chr6	6798821	6799030	3A_PEAK_674	6.62895
chr6	6918888	6919015	3A_PEAK_675	5.6726
chr6	7917291	7917454	3A_PEAK_676	8.11991
chr6	7963357	7963786	3A_PEAK_677	18.5222
chr6	11224746	11224921	3A_PEAK_678	9.11976
chr6	14656442	14656564	3A_PEAK_679	4.28264
chr6	15876763	15876977	3A_PEAK_680	7.72462
chr6	15880106	15880260	3A_PEAK_681	6.09755
chr6	16670832	16671084	3A_PEAK_682	15.3971
chr6	16690868	16691077	3A_PEAK_683	4.07105
chr6	16691170	16691320	3A_PEAK_684	6.09505
chr6	16731970	16732132	3A_PEAK_685	9.15758
chr6	17536916	17537097	3A_PEAK_686	6.47928
chr6	17884768	17884976	3A_PEAK_687	6.57238
chr6	17885138	17885279	3A_PEAK_688	5.08129
chr6	18260688	18260810	3A_PEAK_689	5.12861
chr6	20202249	20202374	3A_PEAK_690	6.70665
chr6	25829723	25829930	3A_PEAK_691	12.9586
chr6	26358819	26359007	3A_PEAK_692	6.55839
chr6	30418627	30418865	3A_PEAK_693	11.3452
chr6	30434063	30434266	3A_PEAK_694	7.36342
chr6	32295019	32295171	3A_PEAK_695	11.4634
chr6	32653413	32653644	3A_PEAK_696	4.71091
chr6	32657389	32657563	3A_PEAK_697	8.74452
chr6	32909256	32909515	3A_PEAK_698	10.1488
chr6	38284420	38284546	3A_PEAK_699	6.77206
chr6	38288698	38288872	3A_PEAK_700	8.47032
chr6	39498325	39498468	3A_PEAK_701	5.62147
chr6	41499564	41499864	3A_PEAK_702	26.5901
chr6	42192214	42192483	3A_PEAK_703	16.0739
chr6	42307779	42308031	3A_PEAK_704	31.6236
chr6	42370012	42370284	3A_PEAK_705	14.1815
chr6	45526709	45526926	3A_PEAK_706	8.47291
chr6	45645333	45645546	3A_PEAK_707	6.55839
chr6	45649804	45650007	3A_PEAK_708	7.69853
chr6	45677709	45677872	3A_PEAK_709	6.55839
chr6	45678185	45678346	3A_PEAK_710	5.98088
chr6	45798467	45798654	3A_PEAK_711	6.87069
chr6	45888622	45888885	3A_PEAK_712	16.9458
chr6	45891853	45892117	3A_PEAK_713	11.7504
chr6	52022512	52022734	3A_PEAK_714	6.41408
chr6	53096559	53096846	3A_PEAK_715	14.7357
chr6	53291856	53292077	3A_PEAK_716	8.91408
chr6	54156599	54156782	3A_PEAK_717	8.74098
chr6	54742545	54742830	3A_PEAK_718	17.4442
chr6	58778811	58779202	3A_PEAK_719	1.43262
chr6	63008829	63008961	3A_PEAK_720	5.74217
chr6	75308256	75308381	3A_PEAK_721	6.24608
chr6	82482581	82482765	3A_PEAK_722	7.4761
chr6	86379585	86379768	3A_PEAK_723	6.77206
chr6	89808319	89808484	3A_PEAK_724	7.9745
chr6	90790642	90790886	3A_PEAK_725	13.457
chr6	90793722	90793901	3A_PEAK_726	10.1944
chr6	90813199	90813385	3A_PEAK_727	7.36787
chr6	90817773	90818013	3A_PEAK_728	10.94
chr6	90961077	90961347	3A_PEAK_729	6.47928
chr6	90994378	90994741	3A_PEAK_730	21.0874
chr6	91078803	91079103	3A_PEAK_731	16.5142
chr6	91183360	91183841	3A_PEAK_732	17.8013
chr6	98114766	98115039	3A_PEAK_733	11.9914
chr6	98117157	98117435	3A_PEAK_734	26.5023
chr6	99225764	99225931	3A_PEAK_735	7.4761
chr6	99638088	99638261	3A_PEAK_736	6.48297
chr6	100824272	100824402	3A_PEAK_737	6.13618
chr6	106094309	106094697	3A_PEAK_738	9.14632
chr6	106205451	106205636	3A_PEAK_739	7.89017
chr6	106235239	106235373	3A_PEAK_740	7.12848
chr6	106531575	106531744	3A_PEAK_741	6.95434
chr6	106534610	106534732	3A_PEAK_742	6.04685
chr6	106545715	106545870	3A_PEAK_743	4.68456
chr6	106546793	106546915	3A_PEAK_744	4.57316
chr6	106549818	106550310	3A_PEAK_745	39.3305
chr6	106562281	106562653	3A_PEAK_746	14.366
chr6	106589730	106589901	3A_PEAK_747	4.68456
chr6	106615246	106615582	3A_PEAK_748	16.5521
chr6	106630018	106630684	3A_PEAK_749	6.69381
chr6	106721062	106721314	3A_PEAK_750	12.9659
chr6	107085647	107085795	3A_PEAK_751	6.99722
chr6	108238643	108238835	3A_PEAK_752	12.5682
chr6	108766367	108766907	3A_PEAK_753	37.6823
chr6	108885541	108885807	3A_PEAK_754	16.5521
chr6	109195913	109196418	3A_PEAK_755	61.3314
chr6	109204348	109204829	3A_PEAK_756	29.5785
chr6	109226062	109226188	3A_PEAK_757	6.07778
chr6	109329286	109329569	3A_PEAK_758	9.36912
chr6	111266026	111266164	3A_PEAK_759	6.3715
chr6	112607267	112607440	3A_PEAK_760	7.4761
chr6	114126414	114126617	3A_PEAK_761	8.3924
chr6	116797223	116797471	3A_PEAK_762	10.306
chr6	118675931	118676053	3A_PEAK_763	3.81097
chr6	119164951	119165187	3A_PEAK_764	13.1168
chr6	119166345	119166473	3A_PEAK_765	7.36082
chr6	122744105	122744297	3A_PEAK_766	11.8935
chr6	126038603	126038725	3A_PEAK_767	4.68456
chr6	126125593	126125767	3A_PEAK_768	9.36912
chr6	128229193	128229346	3A_PEAK_769	7.6798
chr6	129770156	129770395	3A_PEAK_770	18.9394
chr6	129812211	129812333	3A_PEAK_771	5.94673
chr6	130017035	130017175	3A_PEAK_772	4.68456
chr6	132006564	132006857	3A_PEAK_773	31.7435
chr6	132009388	132009822	3A_PEAK_774	49.8406
chr6	132686811	132687094	3A_PEAK_775	21.0696
chr6	132726441	132726608	3A_PEAK_776	8.10371
chr6	133186622	133186786	3A_PEAK_777	7.4761
chr6	133194149	133194370	3A_PEAK_778	14.8796
chr6	134557329	134557463	3A_PEAK_779	6.82595
chr6	134568489	134568834	3A_PEAK_780	6.90954
chr6	135191869	135191996	3A_PEAK_781	5.08129
chr6	135300392	135300616	3A_PEAK_782	8.59066
chr6	135898402	135898534	3A_PEAK_783	4.05995
chr6	135973206	135973469	3A_PEAK_784	8.91408
chr6	136024885	136025053	3A_PEAK_785	8.97131
chr6	137424233	137424404	3A_PEAK_786	7.08636
chr6	137605258	137605460	3A_PEAK_787	4.06503
chr6	138777230	138777397	3A_PEAK_788	4.99687
chr6	139421317	139421460	3A_PEAK_789	7.9745
chr6	139483067	139483272	3A_PEAK_790	6.09755
chr6	139769514	139769673	3A_PEAK_791	4.3191
chr6	140908004	140908200	3A_PEAK_792	6.87069
chr6	141095473	141095658	3A_PEAK_793	11.9261
chr6	141784881	141785057	3A_PEAK_794	10.5348
chr6	143163634	143163756	3A_PEAK_795	5.29846
chr6	143234339	143234513	3A_PEAK_796	9.52352
chr6	144223283	144223554	3A_PEAK_797	19.5393
chr6	144904566	144904688	3A_PEAK_798	5.6726
chr6	144935092	144935232	3A_PEAK_799	7.69853
chr6	146475479	146475621	3A_PEAK_800	6.97769
chr6	148841387	148841582	3A_PEAK_801	7.4761
chr6	149079654	149079898	3A_PEAK_802	26.887
chr6	149102183	149102501	3A_PEAK_803	6.24608
chr6	149353914	149354137	3A_PEAK_804	5.52967
chr6	149373560	149373693	3A_PEAK_805	7.4953
chr6	150259976	150260147	3A_PEAK_806	6.87069
chr6	150322455	150322690	3A_PEAK_807	5.7271
chr6	151013859	151014003	3A_PEAK_808	5.71411
chr6	152012428	152012593	3A_PEAK_809	8.43221
chr6	152024183	152024333	3A_PEAK_810	6.47599
chr6	152025693	152025853	3A_PEAK_811	7.9745
chr6	152078886	152079089	3A_PEAK_812	15.949
chr6	152492233	152492488	3A_PEAK_813	9.72445
chr6	154194180	154194324	3A_PEAK_814	6.88816
chr6	154674068	154674304	3A_PEAK_815	17.8013
chr6	154676279	154676418	3A_PEAK_816	3.28687
chr6	155095060	155095243	3A_PEAK_817	11.243
chr6	157019492	157019799	3A_PEAK_818	13.3329
chr6	157389903	157390299	3A_PEAK_819	17.7422
chr6	157397102	157397413	3A_PEAK_820	8.59066
chr6	157421378	157421721	3A_PEAK_821	32.4796
chr6	157524484	157524981	3A_PEAK_822	16.5618
chr6	157748154	157748343	3A_PEAK_823	4.37226
chr6	157790788	157791008	3A_PEAK_824	7.4953
chr6	157978639	157978772	3A_PEAK_825	5.30047
chr6	158185427	158185568	3A_PEAK_826	7.73377
chr6	158221729	158221895	3A_PEAK_827	8.9201
chr6	158251479	158251803	3A_PEAK_828	8.47291
chr6	158300578	158300872	3A_PEAK_829	16.4623
chr6	159069726	159069968	3A_PEAK_830	4.99629
chr6	159460375	159460568	3A_PEAK_831	8.74452
chr6	164177213	164177343	3A_PEAK_832	4.82722
chr6	167764868	167765019	3A_PEAK_833	5.98067
chr6	167765502	167765775	3A_PEAK_834	11.7848
chr7	2077559	2077756	3A_PEAK_835	6.87069
chr7	2738606	2738748	3A_PEAK_836	5.93378
chr7	3996699	3996871	3A_PEAK_837	7.22103
chr7	5475391	5475599	3A_PEAK_838	9.46821
chr7	6111162	6111330	3A_PEAK_839	5.13917
chr7	7298061	7298277	3A_PEAK_840	5.9957
chr7	7805153	7805339	3A_PEAK_841	11.7504
chr7	11372258	11372429	3A_PEAK_842	10.9649
chr7	12297338	12297593	3A_PEAK_843	15.9275
chr7	13097499	13097672	3A_PEAK_844	9.72445
chr7	14754033	14754155	3A_PEAK_845	6.47928
chr7	16659590	16659737	3A_PEAK_846	8.47291
chr7	16659888	16660053	3A_PEAK_847	6.47928
chr7	16685154	16685476	3A_PEAK_848	32.7442
chr7	17199093	17199642	3A_PEAK_849	9.40038
chr7	17991972	17992331	3A_PEAK_850	27.3857
chr7	18535138	18535284	3A_PEAK_851	5.52197
chr7	19968041	19968207	3A_PEAK_852	7.4761
chr7	20104995	20105117	3A_PEAK_853	5.71411
chr7	20278546	20278675	3A_PEAK_854	3.886
chr7	21395083	21395254	3A_PEAK_855	6.69745
chr7	21979431	21979573	3A_PEAK_856	7.03232
chr7	22679978	22680224	3A_PEAK_857	32.7609
chr7	24755203	24755498	3A_PEAK_858	10.6927
chr7	26903209	26903488	3A_PEAK_859	8.28093
chr7	28076940	28077113	3A_PEAK_860	7.36787
chr7	28194619	28195164	3A_PEAK_861	11.0462
chr7	28521139	28521473	3A_PEAK_862	19.8485
chr7	28855566	28855822	3A_PEAK_863	9.10127
chr7	30362606	30362760	3A_PEAK_864	6.87069
chr7	31932025	31932349	3A_PEAK_865	11.4634
chr7	31933113	31933257	3A_PEAK_866	4.86223
chr7	32077461	32077601	3A_PEAK_867	7.29334
chr7	35031774	35032000	3A_PEAK_868	10.5348
chr7	35769033	35769167	3A_PEAK_869	3.42612
chr7	35770083	35770225	3A_PEAK_870	5.56744
chr7	36155240	36155433	3A_PEAK_871	7.183
chr7	37389739	37389871	3A_PEAK_872	5.52062
chr7	41771703	41771838	3A_PEAK_873	6.95434
chr7	42909045	42909280	3A_PEAK_874	7.183
chr7	42909414	42909536	3A_PEAK_875	5.98088
chr7	43354054	43354215	3A_PEAK_876	8.5089
chr7	43652515	43652675	3A_PEAK_877	5.97489
chr7	43796260	43796382	3A_PEAK_878	5.1366
chr7	44677864	44678088	3A_PEAK_879	8.56783
chr7	47592333	47592577	3A_PEAK_880	6.35161
chr7	48291459	48291685	3A_PEAK_881	14.9919
chr7	49806619	49806862	3A_PEAK_882	8.11991
chr7	50418408	50418554	3A_PEAK_883	8.03694
chr7	50732437	50732661	3A_PEAK_884	11.5197
chr7	69204223	69204471	3A_PEAK_885	22.487
chr7	86378261	86378395	3A_PEAK_886	6.88816
chr7	86846133	86846271	3A_PEAK_887	6.56094
chr7	89655265	89655387	3A_PEAK_888	5.62147
chr7	92260722	92260863	3A_PEAK_889	5.85082
chr7	92442692	92442893	3A_PEAK_890	10.3811
chr7	96467008	96467181	3A_PEAK_891	9.31927
chr7	97831816	97832010	3A_PEAK_892	14.0728
chr7	101576936	101577146	3A_PEAK_893	9.32344
chr7	105449652	105449966	3A_PEAK_894	23.4033
chr7	105565530	105565808	3A_PEAK_895	19.4379
chr7	105895817	105895993	3A_PEAK_896	7.183
chr7	106511537	106511778	3A_PEAK_897	9.65445
chr7	106556410	106556608	3A_PEAK_898	7.69853
chr7	107300821	107300948	3A_PEAK_899	6.46758
chr7	108056280	108056487	3A_PEAK_900	9.46821
chr7	108263761	108264011	3A_PEAK_901	9.59975
chr7	110723498	110723829	3A_PEAK_902	10.2854
chr7	115790759	115790881	3A_PEAK_903	4.68456
chr7	116319782	116319925	3A_PEAK_904	7.06729
chr7	116323945	116324144	3A_PEAK_905	14.1815
chr7	120918882	120919065	3A_PEAK_906	9.20769
chr7	121012770	121012953	3A_PEAK_907	4.49678
chr7	121170437	121170852	3A_PEAK_908	9.36912
chr7	121679032	121679179	3A_PEAK_909	8.63978
chr7	126341123	126341374	3A_PEAK_910	4.49678
chr7	127748841	127748963	3A_PEAK_911	6.05921
chr7	133596624	133596764	3A_PEAK_912	7.9745
chr7	135527989	135528177	3A_PEAK_913	9.46972
chr7	135715634	135715857	3A_PEAK_914	9.34486
chr7	138803001	138803274	3A_PEAK_915	19.9875
chr7	139912406	139912557	3A_PEAK_916	7.06636
chr7	148204244	148204413	3A_PEAK_917	10.9248
chr7	148610206	148610533	3A_PEAK_918	20.3252
chr7	148611488	148611612	3A_PEAK_919	8.06247
chr7	149297956	149298137	3A_PEAK_920	6.10657
chr7	150318215	150318421	3A_PEAK_921	4.71091
chr8	17591902	17592032	3A_PEAK_922	7.6798
chr8	23075727	23076005	3A_PEAK_923	5.53925
chr8	24224946	24225243	3A_PEAK_924	11.941
chr8	27936364	27936555	3A_PEAK_925	8.43221
chr8	29087156	29087295	3A_PEAK_926	7.69853
chr8	29107517	29107702	3A_PEAK_927	13.06
chr8	37749528	37749663	3A_PEAK_928	6.02771
chr8	42559608	42559752	3A_PEAK_929	8.9201
chr8	42742856	42743088	3A_PEAK_930	5.13917
chr8	43109255	43109442	3A_PEAK_931	7.94219
chr8	48812516	48812667	3A_PEAK_932	3.51591
chr8	53706402	53706666	3A_PEAK_933	5.98088
chr8	54158194	54158376	3A_PEAK_934	9.46972
chr8	54278070	54278248	3A_PEAK_935	6.88816
chr8	54278702	54278824	3A_PEAK_936	4.3191
chr8	57912910	57913179	3A_PEAK_937	13.9735
chr8	58159202	58159519	3A_PEAK_938	14.0645
chr8	58390765	58390990	3A_PEAK_939	11.3344
chr8	59758021	59758171	3A_PEAK_940	6.7703
chr8	60027772	60028032	3A_PEAK_941	13.1168
chr8	60060406	60060533	3A_PEAK_942	4.68456
chr8	60489513	60489735	3A_PEAK_943	4.45704
chr8	60881509	60881642	3A_PEAK_944	5.26741
chr8	60964230	60964367	3A_PEAK_945	6.37803
chr8	60969520	60969677	3A_PEAK_946	5.93378
chr8	61682518	61682662	3A_PEAK_947	5.81798
chr8	65542968	65543198	3A_PEAK_948	9.31927
chr8	65545589	65545745	3A_PEAK_949	8.18158
chr8	66894458	66894598	3A_PEAK_950	8.70669
chr8	70672377	70672563	3A_PEAK_951	8.63819
chr8	72912775	72912988	3A_PEAK_952	3.74714
chr8	73086105	73086670	3A_PEAK_953	7.13037
chr8	77897451	77897653	3A_PEAK_954	8.63819
chr8	81260166	81260434	3A_PEAK_955	20.1199
chr8	81289778	81290075	3A_PEAK_956	5.35331
chr8	83170198	83170442	3A_PEAK_957	17.9426
chr8	94966924	94967074	3A_PEAK_958	9.20687
chr8	96112896	96113079	3A_PEAK_959	7.59687
chr8	97718835	97718957	3A_PEAK_960	4.98406
chr8	98643630	98643787	3A_PEAK_961	8.59672
chr8	98859513	98859696	3A_PEAK_962	7.20379
chr8	98860459	98860651	3A_PEAK_963	11.3766
chr8	99740661	99740824	3A_PEAK_964	8.43221
chr8	102805870	102806044	3A_PEAK_965	9.16297
chr8	102996696	102997020	3A_PEAK_966	5.08129
chr8	105187855	105188001	3A_PEAK_967	9.37643
chr8	105677572	105677703	3A_PEAK_968	6.48297
chr8	107757745	107757916	3A_PEAK_969	10.227
chr8	109083529	109083679	3A_PEAK_970	6.62558
chr8	116197696	116198111	3A_PEAK_971	18.2926
chr8	116235156	116235318	3A_PEAK_972	3.5569
chr8	116439875	116440196	3A_PEAK_973	26.3371
chr8	118928452	118928619	3A_PEAK_974	5.26741
chr8	119535459	119535609	3A_PEAK_975	7.22103
chr8	122738237	122738421	3A_PEAK_976	9.31927
chr8	123037614	123037736	3A_PEAK_977	7.4761
chr8	123476174	123476301	3A_PEAK_978	5.74217
chr8	125034291	125034439	3A_PEAK_979	6.24608
chr8	125619640	125619855	3A_PEAK_980	5.13917
chr8	125624557	125624698	3A_PEAK_981	7.4623
chr8	126163982	126164165	3A_PEAK_982	5.33535
chr8	126221548	126221698	3A_PEAK_983	6.54526
chr8	126266415	126266624	3A_PEAK_984	17.489
chr8	126649843	126649992	3A_PEAK_985	7.183
chr8	126660628	126660769	3A_PEAK_986	5.62147
chr8	126711128	126711325	3A_PEAK_987	7.714
chr8	127385054	127385351	3A_PEAK_988	33.5991
chr8	127413953	127414100	3A_PEAK_989	9.46972
chr8	128222185	128222385	3A_PEAK_990	5.56744
chr8	128580125	128580582	3A_PEAK_991	10.6183
chr8	128675523	128675645	3A_PEAK_992	5.0972
chr8	129115921	129116112	3A_PEAK_993	7.62193
chr8	129252635	129252903	3A_PEAK_994	15.6317
chr8	130281556	130281683	3A_PEAK_995	5.33535
chr8	131020815	131021234	3A_PEAK_996	27.2797
chr8	131049062	131049308	3A_PEAK_997	16.2074
chr8	131054662	131054832	3A_PEAK_998	7.57869
chr8	132827862	132828137	3A_PEAK_999	8.11991
chr8	133855327	133855512	3A_PEAK_1000	11.9261
chr8	133930573	133930808	3A_PEAK_1001	19.0437
chr8	134029436	134029708	3A_PEAK_1002	18.7383
chr8	134511591	134511796	3A_PEAK_1003	10.1815
chr8	134539033	134539156	3A_PEAK_1004	5.08129
chr8	134543985	134544325	3A_PEAK_1005	26.8266
chr8	134706595	134706742	3A_PEAK_1006	8.49533
chr8	135731808	135732039	3A_PEAK_1007	15.3065
chr8	135836646	135836876	3A_PEAK_1008	9.82482
chr8	137083475	137083597	3A_PEAK_1009	6.47928
chr8	142012340	142012578	3A_PEAK_1010	16.3955
chr8	142046261	142046411	3A_PEAK_1011	5.35331
chr9	1879630	1879820	3A_PEAK_1012	8.96234
chr9	2055392	2055558	3A_PEAK_1013	4.56173
chr9	17876660	17876851	3A_PEAK_1014	7.9745
chr9	21197527	21197649	3A_PEAK_1015	5.08129
chr9	22079917	22080208	3A_PEAK_1016	10.227
chr9	22104948	22105363	3A_PEAK_1017	36.0772
chr9	22240707	22240953	3A_PEAK_1018	13.1168
chr9	33446503	33446692	3A_PEAK_1019	6.24608
chr9	33454375	33454547	3A_PEAK_1020	12.2654
chr9	34522975	34523256	3A_PEAK_1021	12.3182
chr9	35276604	35276738	3A_PEAK_1022	6.88816
chr9	37409442	37409622	3A_PEAK_1023	4.8748
chr9	71160353	71160627	3A_PEAK_1024	5.33317
chr9	71161783	71161936	3A_PEAK_1025	4.62619
chr9	71532738	71532924	3A_PEAK_1026	6.87069
chr9	71589484	71589667	3A_PEAK_1027	8.63819
chr9	73178697	73178877	3A_PEAK_1028	6.47667
chr9	73923485	73923634	3A_PEAK_1029	7.61881
chr9	79087117	79087394	3A_PEAK_1030	19.5027
chr9	80825892	80826134	3A_PEAK_1031	5.74217
chr9	81322383	81322706	3A_PEAK_1032	10.6009
chr9	82749633	82749802	3A_PEAK_1033	9.72445
chr9	85835752	85835902	3A_PEAK_1034	7.1138
chr9	87624260	87624448	3A_PEAK_1035	8.74098
chr9	90323944	90324076	3A_PEAK_1036	7.6798
chr9	90919142	90919264	3A_PEAK_1037	5.7271
chr9	91450220	91450425	3A_PEAK_1038	10.7265
chr9	93022038	93022203	3A_PEAK_1039	7.19981
chr9	93556102	93556231	3A_PEAK_1040	4.71091
chr9	93686294	93686494	3A_PEAK_1041	14.731
chr9	93910042	93910351	3A_PEAK_1042	12.7032
chr9	93913284	93913496	3A_PEAK_1043	9.36912
chr9	93970438	93970610	3A_PEAK_1044	7.876
chr9	94177752	94177919	3A_PEAK_1045	10.1296
chr9	94277757	94277935	3A_PEAK_1046	11.9997
chr9	94460679	94460855	3A_PEAK_1047	7.29334
chr9	95571334	95571609	3A_PEAK_1048	4.92504
chr9	98224987	98225109	3A_PEAK_1049	3.70095
chr9	98585119	98585403	3A_PEAK_1050	10.0642
chr9	98614901	98615229	3A_PEAK_1051	27.8372
chr9	99241424	99241634	3A_PEAK_1052	5.73648
chr9	99247046	99247182	3A_PEAK_1053	4.99687
chr9	108167776	108167987	3A_PEAK_1054	8.12614
chr9	109089045	109089175	3A_PEAK_1055	7.9745
chr9	112161569	112161738	3A_PEAK_1056	3.81097
chr9	112730009	112730168	3A_PEAK_1057	7.18592
chr9	112736722	112736953	3A_PEAK_1058	7.55029
chr9	112863878	112864131	3A_PEAK_1059	6.60568
chr9	114794491	114794700	3A_PEAK_1060	11.1788
chr9	115571745	115572019	3A_PEAK_1061	8.95031
chr9	117247421	117247543	3A_PEAK_1062	5.30917
chr9	117453301	117453539	3A_PEAK_1063	13.9944
chr9	117457215	117457556	3A_PEAK_1064	10.9156
chr9	117459078	117459513	3A_PEAK_1065	16.3955
chr9	117459594	117459770	3A_PEAK_1066	9.26703
chr9	122499184	122499385	3A_PEAK_1067	13.9554
chr9	134858924	134859077	3A_PEAK_1068	7.26276
chr9	134882483	134882752	3A_PEAK_1069	23.1105
chr10	329876	329998	3A_PEAK_1070	5.91763
chr10	2124008	2124270	3A_PEAK_1071	15.8022
chr10	3977425	3977574	3A_PEAK_1072	5.36824
chr10	4169854	4169976	3A_PEAK_1073	3.81097
chr10	5485504	5485707	3A_PEAK_1074	12.9688
chr10	5489614	5489858	3A_PEAK_1075	14.3469
chr10	6342148	6342328	3A_PEAK_1076	9.16905
chr10	6549289	6549501	3A_PEAK_1077	5.58942
chr10	11116926	11117089	3A_PEAK_1078	8.10205
chr10	14647345	14647605	3A_PEAK_1079	17.2656
chr10	14690098	14690407	3A_PEAK_1080	9.40038
chr10	14701880	14702013	3A_PEAK_1081	5.52577
chr10	16821579	16821705	3A_PEAK_1082	5.13917
chr10	22597441	22597582	3A_PEAK_1083	7.67564
chr10	22918832	22919015	3A_PEAK_1084	11.9936
chr10	24738473	24738597	3A_PEAK_1085	4.37226
chr10	28031239	28031589	3A_PEAK_1086	37.8728
chr10	30911537	30911703	3A_PEAK_1087	8.49533
chr10	33248042	33248209	3A_PEAK_1088	10.1815
chr10	35628977	35629156	3A_PEAK_1089	6.70665
chr10	35630556	35630766	3A_PEAK_1090	5.30917
chr10	39120415	39120618	3A_PEAK_1091	7.4214
chr10	44461050	44461227	3A_PEAK_1092	5.33317
chr10	49545181	49545385	3A_PEAK_1093	4.65657
chr10	50261106	50261317	3A_PEAK_1094	9.21077
chr10	52156724	52156875	3A_PEAK_1095	6.24608
chr10	52191687	52191860	3A_PEAK_1096	3.91006
chr10	52268111	52268433	3A_PEAK_1097	5.84348
chr10	58079291	58079436	3A_PEAK_1098	5.52062
chr10	60753330	60753497	3A_PEAK_1099	6.55839
chr10	60808103	60808225	3A_PEAK_1100	3.14581
chr10	63747836	63747988	3A_PEAK_1101	6.05921
chr10	64415386	64415560	3A_PEAK_1102	6.68547
chr10	64576600	64576724	3A_PEAK_1103	3.70095
chr10	73596044	73596197	3A_PEAK_1104	10.3117
chr10	75768011	75768237	3A_PEAK_1105	10.66
chr10	76345150	76345350	3A_PEAK_1106	7.49463
chr10	76434761	76434904	3A_PEAK_1107	7.05093
chr10	80713065	80713199	3A_PEAK_1108	5.98088
chr10	88609310	88609501	3A_PEAK_1109	6.99722
chr10	88648768	88648927	3A_PEAK_1110	6.54526
chr10	89851549	89851707	3A_PEAK_1111	4.57316
chr10	90030993	90031228	3A_PEAK_1112	8.36485
chr10	90031289	90031448	3A_PEAK_1113	4.60538
chr10	93556684	93556818	3A_PEAK_1114	5.30917
chr10	93902957	93903150	3A_PEAK_1115	4.62619
chr10	93971142	93971271	3A_PEAK_1116	5.62147
chr10	94489773	94489897	3A_PEAK_1117	5.33535
chr10	94502105	94502326	3A_PEAK_1118	5.93378
chr10	94516267	94516580	3A_PEAK_1119	14.0537
chr10	94516897	94517200	3A_PEAK_1120	8.38413
chr10	95027379	95027544	3A_PEAK_1121	8.90374
chr10	102491007	102491137	3A_PEAK_1122	5.94673
chr10	104885708	104885920	3A_PEAK_1123	5.43854
chr10	111716964	111717109	3A_PEAK_1124	6.44754
chr10	112009302	112009499	3A_PEAK_1125	10.94
chr10	112011249	112011451	3A_PEAK_1126	7.30018
chr10	112116402	112116611	3A_PEAK_1127	3.51591
chr10	112534001	112534155	3A_PEAK_1128	6.02801
chr10	114292143	114292290	3A_PEAK_1129	7.8076
chr10	114741388	114741546	3A_PEAK_1130	9.0737
chr10	119412729	119412925	3A_PEAK_1131	10.6183
chr10	121459996	121460194	3A_PEAK_1132	7.59687
chr10	121464093	121464252	3A_PEAK_1133	6.82327
chr10	121464826	121465205	3A_PEAK_1134	18.4154
chr10	124055976	124056128	3A_PEAK_1135	7.82088
chr10	124135068	124135247	3A_PEAK_1136	6.63135
chr10	124149850	124149989	3A_PEAK_1137	6.07778
chr10	125297193	125297338	3A_PEAK_1138	7.25156
chr10	125312712	125312875	3A_PEAK_1139	6.56094
chr10	125608586	125608708	3A_PEAK_1140	5.20073
chr10	125866150	125866299	3A_PEAK_1141	8.3924
chr10	126377559	126377697	3A_PEAK_1142	6.14051
chr10	126753337	126753800	3A_PEAK_1143	21.2109
chr10	134133670	134133942	3A_PEAK_1144	12.8045
chr10	135202614	135202803	3A_PEAK_1145	10.0462
chr10	135444393	135444526	3A_PEAK_1146	8.10371
chr11	7808955	7809077	3A_PEAK_1147	6.48297
chr11	9285413	9285680	3A_PEAK_1148	7.183
chr11	16923792	16924021	3A_PEAK_1149	8.28468
chr11	17320017	17320179	3A_PEAK_1150	4.28264
chr11	20058946	20059160	3A_PEAK_1151	11.4634
chr11	33775018	33775202	3A_PEAK_1152	7.63157
chr11	34265790	34265936	3A_PEAK_1153	4.07105
chr11	34672188	34672353	3A_PEAK_1154	6.36258
chr11	34842575	34842769	3A_PEAK_1155	9.90446
chr11	35028354	35028517	3A_PEAK_1156	6.35161
chr11	35028977	35029155	3A_PEAK_1157	9.14632
chr11	35034322	35034542	3A_PEAK_1158	5.95254
chr11	36375982	36376229	3A_PEAK_1159	7.8076
chr11	36463565	36463698	3A_PEAK_1160	6.88816
chr11	41329287	41329569	3A_PEAK_1161	17.423
chr11	41330859	41331168	3A_PEAK_1162	19.9875
chr11	43575458	43575637	3A_PEAK_1163	10.0797
chr11	45951645	45951965	3A_PEAK_1164	33.4953
chr11	48131466	48131646	3A_PEAK_1165	10.1815
chr11	57428582	57428761	3A_PEAK_1166	9.30917
chr11	57583102	57583232	3A_PEAK_1167	5.98067
chr11	67325530	67325807	3A_PEAK_1168	11.687
chr11	67329533	67329891	3A_PEAK_1169	9.93806
chr11	69361880	69362056	3A_PEAK_1170	11.0462
chr11	75619771	75619910	3A_PEAK_1171	5.81798
chr11	75773839	75774128	3A_PEAK_1172	5.53925
chr11	76004434	76004578	3A_PEAK_1173	5.0972
chr11	76087777	76087989	3A_PEAK_1174	15.6827
chr11	76338037	76338262	3A_PEAK_1175	9.90851
chr11	83324574	83324724	3A_PEAK_1176	7.76736
chr11	84773798	84773989	3A_PEAK_1177	8.97131
chr11	88040981	88041300	3A_PEAK_1178	8.76163
chr11	88090490	88090846	3A_PEAK_1179	7.876
chr11	95289943	95290070	3A_PEAK_1180	4.85376
chr11	95808782	95808942	3A_PEAK_1181	6.09505
chr11	98969583	98969736	3A_PEAK_1182	5.26741
chr11	102358960	102359260	3A_PEAK_1183	8.11991
chr11	103494764	103494886	3A_PEAK_1184	4.99687
chr11	103829267	103829412	3A_PEAK_1185	6.07778
chr11	108067779	108067928	3A_PEAK_1186	5.08129
chr11	108491729	108491858	3A_PEAK_1187	4.99687
chr11	110243879	110244316	3A_PEAK_1188	9.40038
chr11	112043176	112043332	3A_PEAK_1189	7.4953
chr11	114474950	114475130	3A_PEAK_1190	5.525
chr11	114477139	114477392	3A_PEAK_1191	4.47042
chr11	114477454	114477601	3A_PEAK_1192	4.92504
chr11	114479165	114479352	3A_PEAK_1193	4.57316
chr11	114479568	114479762	3A_PEAK_1194	6.94713
chr11	114481324	114481451	3A_PEAK_1195	4.53527
chr11	114481909	114482031	3A_PEAK_1196	5.23618
chr11	114482146	114482314	3A_PEAK_1197	4.60538
chr11	114483623	114483783	3A_PEAK_1198	7.46862
chr11	114483860	114484040	3A_PEAK_1199	6.31557
chr11	114485032	114485221	3A_PEAK_1200	6.87069
chr11	114488209	114488332	3A_PEAK_1201	5.65862
chr11	114488400	114488540	3A_PEAK_1202	5.37421
chr11	114488941	114489199	3A_PEAK_1203	5.81798
chr11	114489696	114489838	3A_PEAK_1204	4.68456
chr11	114491999	114492121	3A_PEAK_1205	5.3098
chr11	114492953	114493245	3A_PEAK_1206	6.69745
chr11	114495561	114495706	3A_PEAK_1207	8.43221
chr11	114502474	114502610	3A_PEAK_1208	8.47291
chr11	115093251	115093480	3A_PEAK_1209	14.0647
chr11	115250346	115250582	3A_PEAK_1210	14.0537
chr11	115342054	115342253	3A_PEAK_1211	4.06503
chr11	117329179	117329301	3A_PEAK_1212	8.35029
chr11	117904265	117904419	3A_PEAK_1213	4.98994
chr11	117917548	117917673	3A_PEAK_1214	7.3655
chr11	118319101	118319244	3A_PEAK_1215	6.21562
chr11	118566604	118566780	3A_PEAK_1216	5.84348
chr11	118741441	118741706	3A_PEAK_1217	10.1626
chr11	118743217	118743396	3A_PEAK_1218	5.9998
chr11	120215168	120215352	3A_PEAK_1219	5.58623
chr11	120930446	120930617	3A_PEAK_1220	8.38069
chr11	121078296	121078494	3A_PEAK_1221	7.8076
chr11	123350269	123350571	3A_PEAK_1222	15.1574
chr11	128342105	128342297	3A_PEAK_1223	6.35161
chr11	128627865	128628047	3A_PEAK_1224	5.58942
chr11	129830249	129830427	3A_PEAK_1225	6.60568
chr11	130724501	130724649	3A_PEAK_1226	11.0473
chr11	130895809	130895963	3A_PEAK_1227	7.4953
chr11	132228085	132228354	3A_PEAK_1228	11.0426
chr12	1107149	1107562	3A_PEAK_1229	14.4817
chr12	2445603	2445761	3A_PEAK_1230	7.16875
chr12	3979181	3979342	3A_PEAK_1231	8.19629
chr12	4605763	4605885	3A_PEAK_1232	6.55839
chr12	4616184	4616327	3A_PEAK_1233	3.85438
chr12	8757344	8757502	3A_PEAK_1234	12.743
chr12	8757798	8758105	3A_PEAK_1235	8.74452
chr12	8759449	8759625	3A_PEAK_1236	11.5552
chr12	8763776	8764061	3A_PEAK_1237	6.14051
chr12	8782228	8782536	3A_PEAK_1238	8.13006
chr12	8797702	8797843	3A_PEAK_1239	5.02309
chr12	8801241	8801543	3A_PEAK_1240	21.549
chr12	9517058	9517264	3A_PEAK_1241	9.78914
chr12	9822154	9822319	3A_PEAK_1242	9.68143
chr12	9894488	9894651	3A_PEAK_1243	8.28468
chr12	10282705	10282863	3A_PEAK_1244	8.28969
chr12	11721885	11722082	3A_PEAK_1245	9.88198
chr12	12868451	12868600	3A_PEAK_1246	6.31557
chr12	12868655	12868895	3A_PEAK_1247	5.36824
chr12	13326669	13326820	3A_PEAK_1248	7.3655
chr12	15142975	15143112	3A_PEAK_1249	6.31214
chr12	16942483	16942616	3A_PEAK_1250	5.30047
chr12	20000447	20000569	3A_PEAK_1251	6.97769
chr12	20047868	20048078	3A_PEAK_1252	8.49533
chr12	23503847	23503985	3A_PEAK_1253	5.62147
chr12	24513502	24513638	3A_PEAK_1254	6.38766
chr12	24895432	24895562	3A_PEAK_1255	6.77206
chr12	24992309	24992439	3A_PEAK_1256	5.13917
chr12	25151089	25151218	3A_PEAK_1257	5.30917
chr12	26452025	26452255	3A_PEAK_1258	8.38413
chr12	26624501	26624850	3A_PEAK_1259	25.6431
chr12	26626204	26626529	3A_PEAK_1260	17.9994
chr12	26670352	26670474	3A_PEAK_1261	4.3191
chr12	26707396	26707556	3A_PEAK_1262	9.58149
chr12	26881160	26881354	3A_PEAK_1263	11.4282
chr12	26882163	26882430	3A_PEAK_1264	10.3117
chr12	26901828	26902002	3A_PEAK_1265	5.36638
chr12	26902892	26903033	3A_PEAK_1266	7.151
chr12	27977189	27977333	3A_PEAK_1267	4.06851
chr12	29235587	29235741	3A_PEAK_1268	7.4761
chr12	29317858	29318024	3A_PEAK_1269	10.0797
chr12	29934955	29935177	3A_PEAK_1270	8.11991
chr12	40511681	40512058	3A_PEAK_1271	32.0097
chr12	40561942	40562142	3A_PEAK_1272	8.83411
chr12	40562732	40563010	3A_PEAK_1273	14.1815
chr12	40620018	40620348	3A_PEAK_1274	5.6726
chr12	40707847	40707978	3A_PEAK_1275	5.62147
chr12	42693858	42694101	3A_PEAK_1276	17.2274
chr12	44838869	44839036	3A_PEAK_1277	8.3924
chr12	47750211	47750390	3A_PEAK_1278	8.83411
chr12	48206819	48207132	3A_PEAK_1279	16.6543
chr12	48995308	48995534	3A_PEAK_1280	13.3711
chr12	51318164	51318414	3A_PEAK_1281	12.8045
chr12	51373173	51373361	3A_PEAK_1282	7.22103
chr12	52365001	52365165	3A_PEAK_1283	6.26067
chr12	58292809	58292944	3A_PEAK_1284	5.05246
chr12	64403498	64403643	3A_PEAK_1285	6.07778
chr12	66150784	66150953	3A_PEAK_1286	4.57316
chr12	68092610	68092785	3A_PEAK_1287	6.85974
chr12	68513479	68513743	3A_PEAK_1288	17.6682
chr12	72535222	72535364	3A_PEAK_1289	9.46972
chr12	76547121	76547269	3A_PEAK_1290	6.88816
chr12	77454802	77454968	3A_PEAK_1291	7.59687
chr12	77464270	77464443	3A_PEAK_1292	6.66209
chr12	78851866	78851994	3A_PEAK_1293	6.88816
chr12	79282516	79282663	3A_PEAK_1294	7.69853
chr12	84815049	84815171	3A_PEAK_1295	6.97769
chr12	89740246	89740445	3A_PEAK_1296	7.84133
chr12	89862525	89862654	3A_PEAK_1297	6.85693
chr12	91401797	91401922	3A_PEAK_1298	3.81097
chr12	92797691	92797827	3A_PEAK_1299	5.13917
chr12	94241238	94241420	3A_PEAK_1300	12.1556
chr12	94773612	94773744	3A_PEAK_1301	5.0972
chr12	95211902	95212063	3A_PEAK_1302	5.84348
chr12	95224938	95225066	3A_PEAK_1303	4.91241
chr12	95482242	95482386	3A_PEAK_1304	3.5569
chr12	95496999	95497266	3A_PEAK_1305	12.1799
chr12	96094237	96094534	3A_PEAK_1306	23.1359
chr12	98075920	98076048	3A_PEAK_1307	6.47928
chr12	99775851	99776050	3A_PEAK_1308	9.72445
chr12	99830508	99830691	3A_PEAK_1309	6.31214
chr12	106115347	106115483	3A_PEAK_1310	6.42397
chr12	107304091	107304276	3A_PEAK_1311	5.84348
chr12	108173306	108173455	3A_PEAK_1312	7.04712
chr12	116714812	116715013	3A_PEAK_1313	6.58111
chr12	116975202	116975387	3A_PEAK_1314	6.98374
chr12	116975912	116976121	3A_PEAK_1315	17.6682
chr12	116996931	116997066	3A_PEAK_1316	5.13917
chr12	116997361	116997485	3A_PEAK_1317	4.52339
chr12	116997558	116997881	3A_PEAK_1318	14.3369
chr12	117111019	117111186	3A_PEAK_1319	6.55839
chr12	117360094	117360266	3A_PEAK_1320	6.09755
chr12	117398094	117398239	3A_PEAK_1321	7.1138
chr12	118473473	118473674	3A_PEAK_1322	6.48297
chr12	121838742	121838887	3A_PEAK_1323	7.48491
chr12	122429171	122429378	3A_PEAK_1324	10.4878
chr12	122430133	122430434	3A_PEAK_1325	22.698
chr12	124296499	124296718	3A_PEAK_1326	5.33535
chr12	125772099	125772258	3A_PEAK_1327	8.83411
chr12	125903395	125903921	3A_PEAK_1328	12.8045
chr12	127253175	127253337	3A_PEAK_1329	7.9745
chr12	127257000	127257163	3A_PEAK_1330	4.06851
chr12	129054724	129055095	3A_PEAK_1331	10.5812
chr12	129315062	129315199	3A_PEAK_1332	7.151
chr13	24368816	24369054	3A_PEAK_1333	6.10657
chr13	24613859	24614122	3A_PEAK_1334	17.0178
chr13	24696311	24696494	3A_PEAK_1335	20.9331
chr13	25155885	25156034	3A_PEAK_1336	6.95434
chr13	26477238	26477409	3A_PEAK_1337	7.29334
chr13	27705502	27705635	3A_PEAK_1338	4.49678
chr13	28033769	28033953	3A_PEAK_1339	2.56589
chr13	29098273	29098428	3A_PEAK_1340	7.8076
chr13	29181447	29181605	3A_PEAK_1341	9.40881
chr13	29282254	29282379	3A_PEAK_1342	4.99687
chr13	31318537	31318759	3A_PEAK_1343	6.00316
chr13	36992150	36992365	3A_PEAK_1344	8.15979
chr13	40600429	40600688	3A_PEAK_1345	13.0188
chr13	40676297	40676549	3A_PEAK_1346	22.9084
chr13	41019721	41020015	3A_PEAK_1347	15.6583
chr13	41237029	41237317	3A_PEAK_1348	10.4724
chr13	42490736	42490982	3A_PEAK_1349	4.3191
chr13	44507623	44507788	3A_PEAK_1350	8.91408
chr13	44833324	44833478	3A_PEAK_1351	6.95434
chr13	44875582	44875714	3A_PEAK_1352	6.79627
chr13	47557417	47557617	3A_PEAK_1353	8.11991
chr13	48809205	48809504	3A_PEAK_1354	38.7257
chr13	48860981	48861280	3A_PEAK_1355	9.20769
chr13	48878795	48878917	3A_PEAK_1356	4.28264
chr13	49136525	49136721	3A_PEAK_1357	9.21356
chr13	49405492	49405743	3A_PEAK_1358	9.68143
chr13	50649088	50649266	3A_PEAK_1359	6.41564
chr13	50702815	50703119	3A_PEAK_1360	16.4086
chr13	50705304	50705586	3A_PEAK_1361	32.4346
chr13	50798709	50798954	3A_PEAK_1362	22.8414
chr13	50800691	50801126	3A_PEAK_1363	9.05682
chr13	50810960	50811380	3A_PEAK_1364	18.1136
chr13	50819138	50819522	3A_PEAK_1365	13.0905
chr13	50940046	50940386	3A_PEAK_1366	10.5348
chr13	50940991	50941234	3A_PEAK_1367	23.5008
chr13	52482233	52482480	3A_PEAK_1368	10.6057
chr13	52483485	52483673	3A_PEAK_1369	13.2579
chr13	74439982	74440119	3A_PEAK_1370	8.28468
chr13	74542020	74542208	3A_PEAK_1371	11.0861
chr13	78472301	78472437	3A_PEAK_1372	6.90077
chr13	78874078	78874245	3A_PEAK_1373	6.07778
chr13	79051115	79051314	3A_PEAK_1374	10.1592
chr13	79768520	79768679	3A_PEAK_1375	6.55839
chr13	80830851	80831018	3A_PEAK_1376	6.88816
chr13	99857028	99857207	3A_PEAK_1377	14.1578
chr13	99881060	99881268	3A_PEAK_1378	12.3725
chr13	99910547	99910769	3A_PEAK_1379	14.7396
chr13	99911287	99911492	3A_PEAK_1380	14.5258
chr13	99934635	99934814	3A_PEAK_1381	5.83349
chr13	100195074	100195336	3A_PEAK_1382	18.4271
chr13	100200681	100200808	3A_PEAK_1383	5.38563
chr13	101046701	101046935	3A_PEAK_1384	9.20687
chr13	101086402	101086614	3A_PEAK_1385	4.82722
chr13	103092670	103092849	3A_PEAK_1386	5.30917
chr13	103683964	103684104	3A_PEAK_1387	4.05995
chr13	103925271	103925443	3A_PEAK_1388	4.99687
chr13	109814642	109814803	3A_PEAK_1389	5.55143
chr13	109815194	109815348	3A_PEAK_1390	7.73377
chr14	20957860	20957990	3A_PEAK_1391	5.35331
chr14	22933436	22933586	3A_PEAK_1392	4.57316
chr14	31698389	31698532	3A_PEAK_1393	7.06729
chr14	33839251	33839452	3A_PEAK_1394	8.97131
chr14	35754575	35754706	3A_PEAK_1395	5.79138
chr14	36325430	36325561	3A_PEAK_1396	5.66909
chr14	42692240	42692434	3A_PEAK_1397	6.47928
chr14	42898267	42898464	3A_PEAK_1398	10.9649
chr14	54361169	54361591	3A_PEAK_1399	14.561
chr14	59642195	59642348	3A_PEAK_1400	4.82722
chr14	59742407	59742693	3A_PEAK_1401	15.2376
chr14	65646713	65646873	3A_PEAK_1402	5.67615
chr14	65673090	65673486	3A_PEAK_1403	5.81798
chr14	66271919	66272070	3A_PEAK_1404	8.67919
chr14	67218917	67219160	3A_PEAK_1405	8.74452
chr14	70142873	70143077	3A_PEAK_1406	10.0642
chr14	76139812	76139988	3A_PEAK_1407	8.54418
chr14	77428172	77428442	3A_PEAK_1408	7.23162
chr14	81425842	81426173	3A_PEAK_1409	14.4817
chr14	81769645	81769803	3A_PEAK_1410	6.56094
chr14	88406790	88407032	3A_PEAK_1411	10.1626
chr14	89066216	89066366	3A_PEAK_1412	6.82327
chr14	91502341	91502505	3A_PEAK_1413	5.53006
chr14	93143567	93143802	3A_PEAK_1414	5.65693
chr14	94275890	94276176	3A_PEAK_1415	30.2718
chr14	98011069	98011215	3A_PEAK_1416	7.3655
chr14	100403610	100403762	3A_PEAK_1417	5.8924
chr15	28984221	28984358	3A_PEAK_1418	6.55839
chr15	30027384	30027559	3A_PEAK_1419	11.3452
chr15	33015864	33016006	3A_PEAK_1420	7.98267
chr15	38361344	38361545	3A_PEAK_1421	7.8076
chr15	39915812	39915946	3A_PEAK_1422	6.48297
chr15	48106322	48106577	3A_PEAK_1423	29.406
chr15	50399900	50400163	3A_PEAK_1424	13.06
chr15	51641038	51641254	3A_PEAK_1425	16.8644
chr15	54639734	54639875	3A_PEAK_1426	7.9745
chr15	55128674	55128847	3A_PEAK_1427	3.81097
chr15	55569270	55569459	3A_PEAK_1428	10.0764
chr15	55572191	55572404	3A_PEAK_1429	6.55839
chr15	56664090	56664212	3A_PEAK_1430	5.58942
chr15	58119370	58119492	3A_PEAK_1431	5.98088
chr15	61013139	61013369	3A_PEAK_1432	4.06503
chr15	64539145	64539286	3A_PEAK_1433	6.90335
chr15	67378185	67378476	3A_PEAK_1434	8.84608
chr15	69972146	69972275	3A_PEAK_1435	5.83349
chr15	70006612	70006776	3A_PEAK_1436	7.06636
chr15	70047955	70048255	3A_PEAK_1437	10.1626
chr15	75162506	75162688	3A_PEAK_1438	5.93378
chr15	75301459	75301646	3A_PEAK_1439	6.44754
chr15	76474043	76474247	3A_PEAK_1440	8.63819
chr15	76867738	76867995	3A_PEAK_1441	17.8775
chr15	77474266	77474388	3A_PEAK_1442	5.30917
chr15	80325202	80325327	3A_PEAK_1443	5.62147
chr15	81589175	81589320	3A_PEAK_1444	7.34499
chr15	83501377	83501554	3A_PEAK_1445	4.3191
chr15	84254660	84254782	3A_PEAK_1446	6.88816
chr15	85148200	85148371	3A_PEAK_1447	7.08636
chr15	85176776	85176905	3A_PEAK_1448	5.33535
chr15	86069125	86069247	3A_PEAK_1449	6.05921
chr15	91204599	91204766	3A_PEAK_1450	7.2805
chr15	91235824	91235952	3A_PEAK_1451	5.23618
chr15	92401146	92401329	3A_PEAK_1452	6.07778
chr15	99495690	99495812	3A_PEAK_1453	4.37226
chr15	100052322	100052557	3A_PEAK_1454	11.9803
chr15	100176075	100176259	3A_PEAK_1455	7.62193
chr15	101326005	101326175	3A_PEAK_1456	8.15979
chr15	101346399	101346521	3A_PEAK_1457	5.26741
chr16	10870238	10870432	3A_PEAK_1458	5.56744
chr16	10929478	10929730	3A_PEAK_1459	9.94342
chr16	10969057	10969230	3A_PEAK_1460	6.85974
chr16	11455941	11456071	3A_PEAK_1461	4.6284
chr16	12641306	12641511	3A_PEAK_1462	7.80109
chr16	12844172	12844294	3A_PEAK_1463	5.3576
chr16	12895606	12895847	3A_PEAK_1464	13.3711
chr16	14448615	14448861	3A_PEAK_1465	12.952
chr16	15949550	15949795	3A_PEAK_1466	11.762
chr16	17228571	17228757	3A_PEAK_1467	11.7406
chr16	17395512	17395672	3A_PEAK_1468	8.19776
chr16	21656854	21656990	3A_PEAK_1469	4.91449
chr16	21658603	21658810	3A_PEAK_1470	6.57238
chr16	23853618	23853846	3A_PEAK_1471	12.5995
chr16	25025458	25025781	3A_PEAK_1472	9.29446
chr16	25030460	25030623	3A_PEAK_1473	3.71702
chr16	28204619	28204756	3A_PEAK_1474	6.85693
chr16	30482461	30482625	3A_PEAK_1475	8.11991
chr16	31356195	31356322	3A_PEAK_1476	8.19776
chr16	31888929	31889053	3A_PEAK_1477	6.39977
chr16	46856246	46856368	3A_PEAK_1478	6.26067
chr16	52526820	52526958	3A_PEAK_1479	8.10371
chr16	56932875	56933051	3A_PEAK_1480	6.36258
chr16	57083696	57083860	3A_PEAK_1481	10.8974
chr16	57373574	57373921	3A_PEAK_1482	16.0992
chr16	57573101	57573360	3A_PEAK_1483	15.2771
chr16	57578250	57578434	3A_PEAK_1484	7.92289
chr16	57635955	57636245	3A_PEAK_1485	7.36787
chr16	57643665	57643822	3A_PEAK_1486	4.06851
chr16	66550756	66551011	3A_PEAK_1487	19.9567
chr16	66556168	66556331	3A_PEAK_1488	7.8076
chr16	68790293	68790418	3A_PEAK_1489	5.66271
chr16	68790840	68791051	3A_PEAK_1490	6.68547
chr16	68791315	68791486	3A_PEAK_1491	3.91006
chr16	68794834	68795169	3A_PEAK_1492	14.8484
chr16	72206188	72206319	3A_PEAK_1493	5.62147
chr16	73050436	73050558	3A_PEAK_1494	5.02309
chr16	75353770	75353928	3A_PEAK_1495	7.61881
chr16	75413321	75413553	3A_PEAK_1496	17.5588
chr16	76966525	76966732	3A_PEAK_1497	21.9299
chr16	77010159	77010317	3A_PEAK_1498	7.29334
chr16	77261723	77261920	3A_PEAK_1499	9.20103
chr16	79303534	79303668	3A_PEAK_1500	6.48297
chr16	80614127	80614354	3A_PEAK_1501	6.60568
chr16	80614486	80614726	3A_PEAK_1502	9.47336
chr16	82687565	82687774	3A_PEAK_1503	4.92504
chr16	83492241	83492432	3A_PEAK_1504	7.7725
chr16	83614866	83615020	3A_PEAK_1505	8.97131
chr17	12719177	12719431	3A_PEAK_1506	8.18158
chr17	15734580	15734791	3A_PEAK_1507	10.6183
chr17	15862512	15862800	3A_PEAK_1508	16.7297
chr17	25508596	25508792	3A_PEAK_1509	13.073
chr17	25546163	25546298	3A_PEAK_1510	5.33535
chr17	25566229	25566360	3A_PEAK_1511	5.93378
chr17	25871675	25871832	3A_PEAK_1512	5.33535
chr17	27220761	27220981	3A_PEAK_1513	9.99373
chr17	30322596	30322775	3A_PEAK_1514	4.92504
chr17	30325711	30326014	3A_PEAK_1515	3.58422
chr17	30547979	30548190	3A_PEAK_1516	17.6772
chr17	30830651	30830930	3A_PEAK_1517	6.98157
chr17	30850295	30850503	3A_PEAK_1518	4.28264
chr17	31155530	31155667	3A_PEAK_1519	4.92504
chr17	32528903	32529092	3A_PEAK_1520	10.94
chr17	32705815	32706024	3A_PEAK_1521	13.2113
chr17	33478243	33478368	3A_PEAK_1522	1.6675
chr17	33668699	33668957	3A_PEAK_1523	11.349
chr17	34417591	34417807	3A_PEAK_1524	7.06636
chr17	34417865	34418101	3A_PEAK_1525	8.77942
chr17	38601159	38601467	3A_PEAK_1526	6.20983
chr17	38717208	38717434	3A_PEAK_1527	9.58326
chr17	38719654	38719969	3A_PEAK_1528	13.7045
chr17	38738532	38739090	3A_PEAK_1529	31.6916
chr17	38754911	38755644	3A_PEAK_1530	21.6274
chr17	38759240	38759436	3A_PEAK_1531	5.79801
chr17	38771598	38771766	3A_PEAK_1532	6.85974
chr17	45214480	45214710	3A_PEAK_1533	2.07847
chr17	45219175	45219309	3A_PEAK_1534	7.62193
chr17	45221216	45221370	3A_PEAK_1535	8.58743
chr17	45235570	45235704	3A_PEAK_1536	8.65436
chr17	45356548	45356672	3A_PEAK_1537	5.37741
chr17	47419757	47419886	3A_PEAK_1538	6.57238
chr17	48404324	48404446	3A_PEAK_1539	5.26741
chr17	49210405	49210569	3A_PEAK_1540	7.29334
chr17	53601922	53602054	3A_PEAK_1541	5.6726
chr17	57678602	57678775	3A_PEAK_1542	8.91408
chr17	57829516	57829640	3A_PEAK_1543	5.33535
chr17	59518166	59518334	3A_PEAK_1544	9.31927
chr17	60171009	60171188	3A_PEAK_1545	7.06636
chr17	60196993	60197166	3A_PEAK_1546	5.49778
chr17	60730849	60731034	3A_PEAK_1547	12.571
chr17	63023605	63023729	3A_PEAK_1548	7.03232
chr17	63175700	63175824	3A_PEAK_1549	6.55839
chr17	63653020	63653217	3A_PEAK_1550	7.50899
chr17	66897960	66898082	3A_PEAK_1551	4.68456
chr17	68133604	68133792	3A_PEAK_1552	5.35331
chr17	74067622	74067822	3A_PEAK_1553	13.5925
chr17	78232733	78232907	3A_PEAK_1554	9.75136
chr18	650433	650707	3A_PEAK_1555	14.9919
chr18	3525986	3526124	3A_PEAK_1556	8.97131
chr18	3586891	3587081	3A_PEAK_1557	7.183
chr18	5975168	5975300	3A_PEAK_1558	5.62147
chr18	6004823	6005013	3A_PEAK_1559	9.94342
chr18	7953233	7953366	3A_PEAK_1560	4.49678
chr18	13892226	13892368	3A_PEAK_1561	7.07714
chr18	13893480	13893698	3A_PEAK_1562	10.0141
chr18	21599662	21599859	3A_PEAK_1563	9.26109
chr18	22036684	22036806	3A_PEAK_1564	5.75985
chr18	28644188	28644392	3A_PEAK_1565	8.91408
chr18	29371811	29371981	3A_PEAK_1566	6.48297
chr18	31280495	31280923	3A_PEAK_1567	5.33535
chr18	36186976	36187098	3A_PEAK_1568	5.62147
chr18	36520852	36521042	3A_PEAK_1569	7.76736
chr18	39604266	39604413	3A_PEAK_1570	5.33535
chr18	39605905	39606262	3A_PEAK_1571	22.4365
chr18	42339137	42339558	3A_PEAK_1572	6.09755
chr18	42777630	42777766	3A_PEAK_1573	5.52197
chr18	44646817	44647157	3A_PEAK_1574	11.243
chr18	46688131	46688297	3A_PEAK_1575	7.1138
chr18	47839201	47839453	3A_PEAK_1576	7.62193
chr18	47841910	47842032	3A_PEAK_1577	3.85438
chr18	49181832	49182003	3A_PEAK_1578	6.55839
chr18	49279832	49279954	3A_PEAK_1579	6.71983
chr18	51675576	51675744	3A_PEAK_1580	5.35796
chr18	51811455	51811796	3A_PEAK_1581	12.1531
chr18	52935449	52935575	3A_PEAK_1582	6.26067
chr18	53779689	53779946	3A_PEAK_1583	11.658
chr18	55501091	55501242	3A_PEAK_1584	3.51591
chr18	55505167	55505795	3A_PEAK_1585	4.51105
chr18	55508859	55509149	3A_PEAK_1586	15.2034
chr18	56219339	56219502	3A_PEAK_1587	5.30917
chr18	56638698	56638885	3A_PEAK_1588	7.48491
chr18	56705958	56706316	3A_PEAK_1589	11.9261
chr18	56706388	56706610	3A_PEAK_1590	6.87069
chr18	58316381	58316609	3A_PEAK_1591	37.8042
chr18	59619508	59619679	3A_PEAK_1592	8.9106
chr18	60173516	60173728	3A_PEAK_1593	7.58695
chr18	60745716	60746001	3A_PEAK_1594	8.63819
chr18	60774443	60774639	3A_PEAK_1595	7.06636
chr18	60829080	60829222	3A_PEAK_1596	5.67615
chr18	62047489	62047633	3A_PEAK_1597	7.183
chr18	68086255	68086449	3A_PEAK_1598	12.3677
chr18	68095699	68095903	3A_PEAK_1599	10.6192
chr18	77195930	77196122	3A_PEAK_1600	4.06503
chr18	77960145	77960438	3A_PEAK_1601	19.3629
chr19	1651360	1651605	3A_PEAK_1602	10.3811
chr19	6039121	6039277	3A_PEAK_1603	6.09755
chr19	16449867	16450059	3A_PEAK_1604	9.71131
chr19	16452801	16453043	3A_PEAK_1605	11.0516
chr19	16478172	16478338	3A_PEAK_1606	4.39882
chr19	16482541	16482684	3A_PEAK_1607	4.06503
chr19	18155866	18156125	3A_PEAK_1608	28.7093
chr19	24183593	24183768	3A_PEAK_1609	5.72817
chr19	39842203	39842422	3A_PEAK_1610	8.43221
chr19	44288474	44288596	3A_PEAK_1611	4.3191
chr19	46766271	46766419	3A_PEAK_1612	4.99687
chr19	49718092	49718221	3A_PEAK_1613	4.82722
chr19	50352298	50352430	3A_PEAK_1614	5.87031
chr19	50850637	50850851	3A_PEAK_1615	8.13006
chr19	52110397	52110563	3A_PEAK_1616	3.58422
chr19	54899833	54899955	3A_PEAK_1617	4.68456
chr20	1516418	1516806	3A_PEAK_1618	6.85974
chr20	5059196	5059443	3A_PEAK_1619	12.6338
chr20	5604600	5604746	3A_PEAK_1620	9.86597
chr20	7751276	7751482	3A_PEAK_1621	5.30047
chr20	11037169	11037313	3A_PEAK_1622	6.97769
chr20	15298249	15298481	3A_PEAK_1623	10.0141
chr20	15967424	15967560	3A_PEAK_1624	5.93378
chr20	18643000	18643208	3A_PEAK_1625	14.3211
chr20	19328875	19329006	3A_PEAK_1626	3.5569
chr20	26190044	26190238	3A_PEAK_1627	2.28116
chr20	30920867	30921256	3A_PEAK_1628	9.20769
chr20	30921466	30921611	3A_PEAK_1629	6.35161
chr20	32240353	32240574	3A_PEAK_1630	26.5158
chr20	34497328	34497495	3A_PEAK_1631	8.83411
chr20	37504178	37504435	3A_PEAK_1632	5.13917
chr20	40091139	40091267	3A_PEAK_1633	5.6726
chr20	42380029	42380190	3A_PEAK_1634	6.42397
chr20	43996922	43997159	3A_PEAK_1635	10.1626
chr20	45181740	45181885	3A_PEAK_1636	3.64025
chr20	47355541	47355684	3A_PEAK_1637	6.90954
chr20	50077521	50077705	3A_PEAK_1638	10.3951
chr20	50114384	50114614	3A_PEAK_1639	13.1877
chr20	50796059	50796240	3A_PEAK_1640	5.52577
chr20	51970979	51971144	3A_PEAK_1641	10.94
chr20	52543192	52543360	3A_PEAK_1642	5.92152
chr20	53883014	53883136	3A_PEAK_1643	6.47599
chr21	9827073	9827487	3A_PEAK_1644	1.80607
chr21	15906405	15906547	3A_PEAK_1645	5.93378
chr21	15920590	15920718	3A_PEAK_1646	6.88816
chr21	16248317	16248439	3A_PEAK_1647	3.21198
chr21	16578985	16579107	3A_PEAK_1648	7.9745
chr21	19153052	19153185	3A_PEAK_1649	4.2561
chr21	26548961	26549237	3A_PEAK_1650	6.60568
chr21	26561082	26561314	3A_PEAK_1651	5.84348
chr21	26563550	26563790	3A_PEAK_1652	7.69853
chr21	26859674	26859857	3A_PEAK_1653	6.11174
chr21	29846258	29846380	3A_PEAK_1654	6.47928
chr21	29977553	29977694	3A_PEAK_1655	8.97131
chr21	33144978	33145275	3A_PEAK_1656	10.1944
chr21	33508380	33508513	3A_PEAK_1657	7.94219
chr21	35756399	35756580	3A_PEAK_1658	12.5608
chr21	36346645	36346774	3A_PEAK_1659	6.13352
chr21	36423002	36423150	3A_PEAK_1660	6.24608
chr21	40139264	40139402	3A_PEAK_1661	5.21944
chr21	40145296	40145481	3A_PEAK_1662	5.13917
chr21	41048378	41048528	3A_PEAK_1663	6.47928
chr21	46529775	46530124	3A_PEAK_1664	16.2903
chr21	46530209	46530448	3A_PEAK_1665	5.73648
chr21	47239006	47239192	3A_PEAK_1666	8.5089
chr22	17739053	17739213	3A_PEAK_1667	4.90895
chr22	18593134	18593299	3A_PEAK_1668	5.52197
chr22	23227275	23227438	3A_PEAK_1669	5.36638
chr22	23277862	23278024	3A_PEAK_1670	6.73096
chr22	23396811	23396957	3A_PEAK_1671	4.68456
chr22	25794650	25794805	3A_PEAK_1672	5.93378
chr22	28291664	28291830	3A_PEAK_1673	9.36912
chr22	29305445	29305637	3A_PEAK_1674	6.42397
chr22	35704721	35704948	3A_PEAK_1675	8.52602
chr22	35705630	35705798	3A_PEAK_1676	7.48491
chr22	36146007	36146133	3A_PEAK_1677	6.09505
chr22	38702162	38702415	3A_PEAK_1678	6.85974
chr22	40256287	40256492	3A_PEAK_1679	4.81124
chr22	40446382	40446505	3A_PEAK_1680	5.33535
chr22	41465032	41465198	3A_PEAK_1681	6.85974
chr22	44725397	44725545	3A_PEAK_1682	5.58942
chrX	7179838	7180035	3A_PEAK_1683	11.9618
chrX	9797735	9797912	3A_PEAK_1684	9.46972
chrX	9910269	9910435	3A_PEAK_1685	8.97131
chrX	12461786	12462186	3A_PEAK_1686	21.4748
chrX	13023873	13024009	3A_PEAK_1687	8.26727
chrX	14045875	14046001	3A_PEAK_1688	8.59066
chrX	14689005	14689127	3A_PEAK_1689	5.98088
chrX	15222422	15222544	3A_PEAK_1690	5.48247
chrX	16042319	16042441	3A_PEAK_1691	4.85876
chrX	16137832	16138017	3A_PEAK_1692	10.5348
chrX	20371330	20371465	3A_PEAK_1693	9.11976
chrX	20400912	20401067	3A_PEAK_1694	6.48297
chrX	20534413	20534538	3A_PEAK_1695	6.07778
chrX	22544512	22544672	3A_PEAK_1696	7.4761
chrX	29573743	29573918	3A_PEAK_1697	9.46972
chrX	30731372	30731620	3A_PEAK_1698	9.44931
chrX	31623074	31623216	3A_PEAK_1699	8.47291
chrX	39719627	39719757	3A_PEAK_1700	4.3191
chrX	39958878	39959107	3A_PEAK_1701	11.3452
chrX	41593328	41593486	3A_PEAK_1702	7.9745
chrX	45618587	45618739	3A_PEAK_1703	5.33535
chrX	45622178	45622304	3A_PEAK_1704	4.68456
chrX	46814202	46814577	3A_PEAK_1705	26.6768
chrX	68052028	68052221	3A_PEAK_1706	9.72445
chrX	71841620	71841791	3A_PEAK_1707	6.88816
chrX	96294808	96294960	3A_PEAK_1708	7.9745
chrX	96750112	96750250	3A_PEAK_1709	6.07778
chrX	99881334	99881469	3A_PEAK_1710	6.07778
chrX	129991263	129991482	3A_PEAK_1711	7.29334
chrX	134200467	134200627	3A_PEAK_1712	8.97131
chrX	139999667	139999809	3A_PEAK_1713	6.47928
chrY	6885420	6885699	3A_PEAK_1714	10.4665
chrY	21703474	21703599	3A_PEAK_1715	7.4761

## Sheet: EBNA3B
Chromosome	Start	Stop	Sample ID	Fold Enrichment
1	3555312	3555475	3B PEAK 1	2.8789
1	10228923	10229216	3B PEAK 2	2.38532
1	16292923	16293084	3B PEAK 3	2.93376
1	27686549	27686743	3B PEAK 5	2.33033
1	39696744	39696954	3B PEAK 6	4.76397
1	43166484	43166632	3B PEAK 7	3.98475
1	64637441	64637815	3B PEAK 8	3.39479
1	65422542	65422768	3B PEAK 9	1.99639
1	74983292	74983535	3B PEAK 10	2.46988
1	90223272	90223487	3B PEAK 11	2.92242
1	94057454	94057656	3B PEAK 12	3.11202
1	100998289	100998515	3B PEAK 13	2.19115
1	108506533	108506778	3B PEAK 14	2.4907
1	117369933	117370089	3B PEAK 15	3.20974
1	117904467	117904627	3B PEAK 16	2.2536
1	118198870	118199126	3B PEAK 17	2.42409
1	118744344	118744806	3B PEAK 18	2.13965
1	152044966	152045134	3B PEAK 19	3.3007
1	157567815	157568212	3B PEAK 20	1.82837
1	157776550	157776793	3B PEAK 21	2.73757
1	160139317	160139636	3B PEAK 22	2.09314
1	162267110	162267284	3B PEAK 23	3.09713
1	172863591	172863757	3B PEAK 24	3.931
1	173974131	173974386	3B PEAK 25	4.12271
1	179050671	179050838	3B PEAK 26	3.78128
1	184128169	184128448	3B PEAK 27	4.8503
1	192609271	192609449	3B PEAK 28	3.72314
1	198488694	198488912	3B PEAK 29	2.59794
1	202555760	202555999	3B PEAK 30	3.07343
1	205255784	205255966	3B PEAK 31	2.71661
1	205257415	205257638	3B PEAK 32	2.2863
1	209307455	209307625	3B PEAK 33	2.51764
1	212160251	212160463	3B PEAK 34	3.64734
1	214192364	214192537	3B PEAK 35	2.34657
1	224993678	224993822	3B PEAK 36	2.38051
1	230312679	230312893	3B PEAK 37	1.98064
1	249087929	249088114	3B PEAK 38	2.74544
2	8656129	8656349	3B PEAK 39	2.80746
2	10518362	10518536	3B PEAK 40	3.69221
2	11893685	11893904	3B PEAK 41	2.28738
2	15317247	15317555	3B PEAK 42	2.67606
2	16196068	16196292	3B PEAK 43	2.01334
2	25966105	25966249	3B PEAK 44	2.06552
2	38119531	38119698	3B PEAK 45	5.06968
2	42360332	42360479	3B PEAK 46	5.13764
2	44334401	44334746	3B PEAK 47	3.43122
2	47387591	47387881	3B PEAK 48	3.43183
2	54221946	54222101	3B PEAK 49	2.7367
2	73678785	73679049	3B PEAK 50	2.16598
2	85771659	85772092	3B PEAK 51	1.93552
2	86080359	86080540	3B PEAK 52	3.11916
2	86224752	86224955	3B PEAK 53	2.42677
2	87542441	87542636	3B PEAK 54	1.96327
2	91599902	91600139	3B PEAK 55	2.40451
2	99176141	99176318	3B PEAK 56	2.50486
2	99254350	99254562	3B PEAK 57	3.97226
2	100759020	100759173	3B PEAK 58	5.26951
2	109229218	109229451	3B PEAK 59	2.93717
2	109237606	109237796	3B PEAK 60	2.48015
2	111336207	111336400	3B PEAK 61	2.40556
2	135040216	135040406	3B PEAK 62	2.50152
2	136889849	136890093	3B PEAK 63	2.56773
2	145247742	145247901	3B PEAK 64	2.58462
2	169051488	169051947	3B PEAK 65	3.83463
2	176043027	176043200	3B PEAK 66	2.84841
2	189876359	189876743	3B PEAK 67	3.28903
2	197065428	197065591	3B PEAK 68	3.52291
2	197105018	197105178	3B PEAK 69	2.43749
2	198010429	198010618	3B PEAK 70	2.28673
2	202128645	202128817	3B PEAK 72	1.34382
2	240072301	240072518	3B PEAK 73	3.3433
2	240181187	240181614	3B PEAK 74	3.18207
3	4872719	4873086	3B PEAK 75	3.20815
3	4880371	4880686	3B PEAK 76	3.88298
3	4887732	4887928	3B PEAK 77	3.34826
3	12690169	12690333	3B PEAK 78	3.18135
3	21487624	21487852	3B PEAK 79	2.95068
3	27575836	27576092	3B PEAK 80	2.0773
3	30477584	30477778	3B PEAK 81	1.99454
3	31796154	31796404	3B PEAK 82	2.27766
3	41013367	41013527	3B PEAK 83	2.07755
3	42247827	42248092	3B PEAK 84	1.87118
3	45957236	45957414	3B PEAK 85	2.59012
3	46412319	46412547	3B PEAK 86	2.1886
3	58335667	58335815	3B PEAK 88	2.96962
3	59360489	59360858	3B PEAK 89	2.63651
3	59372066	59372228	3B PEAK 90	2.87869
3	63907568	63907749	3B PEAK 91	2.76451
3	66436771	66436950	3B PEAK 92	2.85675
3	69141127	69141276	3B PEAK 93	2.57814
3	71113440	71113700	3B PEAK 94	2.28779
3	72806215	72806359	3B PEAK 95	3.33538
3	101655660	101655809	3B PEAK 96	7.95273
3	112321141	112321410	3B PEAK 97	2.37224
3	113557662	113557931	3B PEAK 98	2.72467
3	122331613	122331845	3B PEAK 99	3.94754
3	128888569	128888729	3B PEAK 100	2.27598
3	146262222	146262366	3B PEAK 101	2.01349
3	148717643	148717814	3B PEAK 102	2.33733
3	154115912	154116183	3B PEAK 103	2.53823
3	155266947	155267120	3B PEAK 104	1.9817
3	167490986	167491130	3B PEAK 105	2.27061
3	169583180	169583366	3B PEAK 106	3.10079
3	172227955	172228233	3B PEAK 107	2.5503
3	175195730	175195926	3B PEAK 108	4.58921
3	177256874	177257088	3B PEAK 109	6.29924
3	182643203	182643384	3B PEAK 110	5.21461
3	183309792	183310131	3B PEAK 111	2.4666
3	186506934	186507451	3B PEAK 112	2.0021
3	187546895	187547063	3B PEAK 113	2.70467
3	187947177	187947321	3B PEAK 114	2.54527
4	26966751	26966897	3B PEAK 115	3.03638
4	38308132	38308377	3B PEAK 116	2.44399
4	48067725	48068093	3B PEAK 117	2.36867
4	54506811	54507069	3B PEAK 119	2.25891
4	57726245	57726445	3B PEAK 120	2.91202
4	71860540	71860701	3B PEAK 121	2.36363
4	76097835	76098004	3B PEAK 122	3.86493
4	76979583	76979745	3B PEAK 123	3.88068
4	78508260	78508404	3B PEAK 124	3.93463
4	78551129	78551326	3B PEAK 125	2.7957
4	114604377	114604530	3B PEAK 127	1.10521
4	124209525	124209698	3B PEAK 128	1.21465
4	142048090	142048267	3B PEAK 129	2.61163
4	176882878	176883094	3B PEAK 130	3.32229
4	186044358	186044558	3B PEAK 131	2.90491
5	1313082	1313487	3B PEAK 132	6.72363
5	6480622	6480854	3B PEAK 133	10.7326
5	14325819	14326102	3B PEAK 134	3.8657
5	32280898	32281110	3B PEAK 135	2.11811
5	32531478	32531712	3B PEAK 136	2.67854
5	40579387	40579614	3B PEAK 137	2.29013
5	49438417	49438691	3B PEAK 138	5.26743
5	53075410	53075635	3B PEAK 139	3.69118
5	54198727	54198871	3B PEAK 140	2.08191
5	55988297	55988512	3B PEAK 141	1.91654
5	60624036	60624183	3B PEAK 142	1.9748
5	66136555	66136768	3B PEAK 143	3.72096
5	67936978	67937150	3B PEAK 144	2.70069
5	72990063	72990245	3B PEAK 145	2.14166
5	86636603	86636817	3B PEAK 146	2.45031
5	102049602	102049746	3B PEAK 147	1.25996
5	108491418	108491586	3B PEAK 148	1.19615
5	114293122	114293358	3B PEAK 149	1.37697
5	117076158	117076311	3B PEAK 150	3.83656
5	151049250	151049400	3B PEAK 151	1.50878
5	157287908	157288111	3B PEAK 152	2.73826
6	2940749	2941009	3B PEAK 153	2.67775
6	2943297	2943824	3B PEAK 154	2.68427
6	3333646	3333813	3B PEAK 155	2.46718
6	5302917	5303080	3B PEAK 156	2.47516
6	14109366	14109685	3B PEAK 157	2.58455
6	16707675	16707913	3B PEAK 158	2.65658
6	20320152	20320530	3B PEAK 159	2.45554
6	25042271	25042508	3B PEAK 160	2.46256
6	31757204	31757402	3B PEAK 161	3.16735
6	35687784	35688037	3B PEAK 162	4.89104
6	37471069	37471272	3B PEAK 163	2.34468
6	39070465	39070627	3B PEAK 164	3.3002
6	41499664	41500006	3B PEAK 165	2.38414
6	42897820	42897964	3B PEAK 166	1.86101
6	52217260	52217414	3B PEAK 167	3.57006
6	53096604	53096841	3B PEAK 168	2.16447
6	53291556	53292059	3B PEAK 169	4.92879
6	74169416	74169572	3B PEAK 170	2.41161
6	80875085	80875314	3B PEAK 171	2.99261
6	85285102	85285284	3B PEAK 172	3.79564
6	88632723	88632876	3B PEAK 173	4.55989
6	90790676	90790821	3B PEAK 174	3.84442
6	106562322	106562561	3B PEAK 175	2.66365
6	106612195	106612350	3B PEAK 176	2.09072
6	107940019	107940220	3B PEAK 177	3.91516
6	109196090	109196303	3B PEAK 178	2.41469
6	109204297	109204732	3B PEAK 179	2.77137
6	119180862	119181056	3B PEAK 180	2.7612
6	138777241	138777472	3B PEAK 181	1.97122
6	143165644	143165813	3B PEAK 182	2.14599
6	144664991	144665187	3B PEAK 183	2.4644
6	144904590	144904870	3B PEAK 184	2.27123
6	149082406	149082748	3B PEAK 185	2.71059
6	150506046	150506323	3B PEAK 186	2.21628
6	152078794	152079053	3B PEAK 187	4.04163
6	156717660	156717911	3B PEAK 188	5.74904
6	157421325	157421624	3B PEAK 189	3.35176
6	157524712	157524969	3B PEAK 190	3.48665
6	158321786	158321939	3B PEAK 191	2.82041
6	159537483	159537686	3B PEAK 192	2.49759
7	2864447	2864703	3B PEAK 193	3.24922
7	6111120	6111333	3B PEAK 194	4.62815
7	17992019	17992412	3B PEAK 195	2.14768
7	21395122	21395274	3B PEAK 196	3.90726
7	22550235	22551046	3B PEAK 197	4.09152
7	26231622	26231983	3B PEAK 198	2.84538
7	28521232	28521485	3B PEAK 199	2.63165
7	29329450	29329597	3B PEAK 200	2.65665
7	50302617	50302847	3B PEAK 202	2.48617
7	104601583	104601819	3B PEAK 203	5.25713
7	105449717	105449891	3B PEAK 204	3.26179
7	108016253	108016422	3B PEAK 205	2.96409
7	116198927	116199104	3B PEAK 206	2.76536
7	128146989	128147180	3B PEAK 207	2.51218
7	128151118	128151970	3B PEAK 208	2.13678
8	23366254	23366455	3B PEAK 210	3.94411
8	26466766	26467053	3B PEAK 211	4.80825
8	38216972	38217118	3B PEAK 212	2.13981
8	42746970	42747199	3B PEAK 213	2.47342
8	57912844	57913119	3B PEAK 214	3.91977
8	67447846	67448160	3B PEAK 215	1.98367
8	81260132	81260370	3B PEAK 216	3.11686
8	96250110	96250325	3B PEAK 217	2.40366
8	101702398	101702582	3B PEAK 218	2.67067
8	102149408	102149645	3B PEAK 219	2.37405
8	102996742	102996942	3B PEAK 220	2.14448
8	119450757	119450927	3B PEAK 221	2.60757
8	119535393	119535592	3B PEAK 222	1.95474
8	134028802	134029633	3B PEAK 223	2.60468
8	134087232	134087381	3B PEAK 224	1.80091
8	139175203	139175458	3B PEAK 225	2.3182
9	10289	10485	3B PEAK 226	1.66272
9	700995	701140	3B PEAK 227	2.6977
9	17876742	17876937	3B PEAK 228	2.6122
9	20256412	20256570	3B PEAK 229	4.76798
9	21833190	21833543	3B PEAK 230	3.74894
9	22105031	22105382	3B PEAK 231	3.1593
9	34983304	34983448	3B PEAK 232	2.91433
9	79374786	79375017	3B PEAK 233	7.42932
9	84563663	84563850	3B PEAK 234	2.87746
9	92483395	92483662	3B PEAK 235	2.47302
9	93910947	93911095	3B PEAK 236	2.07978
9	95426913	95427200	3B PEAK 237	2.02447
9	97714850	97715050	3B PEAK 238	2.05894
9	100360988	100361205	3B PEAK 239	1.87008
9	111885574	111885784	3B PEAK 240	2.77337
9	112863867	112864244	3B PEAK 241	4.63111
9	114654497	114654711	3B PEAK 242	2.20939
9	116285833	116286066	3B PEAK 243	2.26393
9	117247391	117247627	3B PEAK 244	3.02459
9	117453284	117453605	3B PEAK 245	2.31027
9	117457214	117457563	3B PEAK 246	2.7302
9	117459128	117459414	3B PEAK 247	3.87602
9	125675223	125675398	3B PEAK 249	3.70995
9	126037819	126037995	3B PEAK 250	2.43447
9	126121531	126121771	3B PEAK 251	4.23871
9	126441788	126441998	3B PEAK 252	2.21849
9	133667395	133667554	3B PEAK 253	2.96884
9	136944408	136944564	3B PEAK 254	3.01268
9	140017990	140018214	3B PEAK 255	2.51109
10	5623717	5623932	3B PEAK 256	3.53434
10	6342143	6342374	3B PEAK 257	2.60518
10	6549259	6549478	3B PEAK 258	3.68244
10	11001669	11001856	3B PEAK 259	3.33037
10	14690186	14690460	3B PEAK 260	3.557
10	86090104	86090300	3B PEAK 261	2.62103
10	94516945	94517151	3B PEAK 262	2.55915
10	95035340	95035498	3B PEAK 263	2.63275
10	98518312	98518479	3B PEAK 264	1.98841
10	100099670	100099817	3B PEAK 265	2.66691
10	100135818	100136038	3B PEAK 266	2.5125
10	112147695	112147940	3B PEAK 267	2.74593
10	114308194	114308511	3B PEAK 268	2.45496
10	121464859	121465095	3B PEAK 269	3.08502
10	125151786	125151969	3B PEAK 270	2.119
10	126373875	126374086	3B PEAK 271	2.70144
11	519653	520210	3B PEAK 272	1.93356
11	3675126	3675751	3B PEAK 274	2.74573
11	8958669	8959034	3B PEAK 275	2.69568
11	9622237	9622404	3B PEAK 276	2.72937
11	10480834	10481083	3B PEAK 277	2.94593
11	10548948	10549141	3B PEAK 278	4.61122
11	19973326	19973558	3B PEAK 280	1.86021
11	22802625	22802787	3B PEAK 281	2.93536
11	34251518	34251901	3B PEAK 282	2.3227
11	41435429	41435756	3B PEAK 283	2.52174
11	45951619	45951948	3B PEAK 284	2.67288
11	76338029	76338354	3B PEAK 285	2.89928
11	88040884	88041329	3B PEAK 286	2.95901
11	102358987	102359249	3B PEAK 287	2.7621
11	103673889	103674064	3B PEAK 288	4.01213
11	104903280	104903556	3B PEAK 289	3.35871
11	112281073	112281336	3B PEAK 290	4.55814
11	116760954	116761254	3B PEAK 291	4.1859
11	116948952	116949162	3B PEAK 292	10.5456
11	118766474	118766636	3B PEAK 293	11.5092
11	130701477	130701676	3B PEAK 294	5.63283
12	215387	215593	3B PEAK 295	4.40925
12	2415286	2415509	3B PEAK 296	3.2066
12	4326494	4326650	3B PEAK 297	1.77208
12	12868560	12868760	3B PEAK 298	2.7758
12	17144479	17144630	3B PEAK 299	2.52348
12	24951385	24951670	3B PEAK 300	2.5019
12	26626263	26626480	3B PEAK 301	2.28238
12	44054287	44054489	3B PEAK 302	2.42446
12	47670672	47670910	3B PEAK 303	3.18465
12	49579008	49579357	3B PEAK 304	3.19238
12	55454249	55454458	3B PEAK 305	3.03186
12	56553303	56553453	3B PEAK 306	2.35057
12	57037207	57037413	3B PEAK 307	2.68075
12	57038595	57039100	3B PEAK 308	2.13235
12	68758842	68759025	3B PEAK 309	2.2875
12	89433977	89434166	3B PEAK 310	2.43066
12	94599782	94600003	3B PEAK 311	4.24642
12	102800116	102800362	3B PEAK 312	2.6245
12	121838548	121838827	3B PEAK 313	2.39778
12	122777632	122777943	3B PEAK 314	2.15503
12	123360165	123360449	3B PEAK 315	2.28028
12	124632228	124632427	3B PEAK 316	2.73172
12	125396522	125397335	3B PEAK 317	4.48685
12	125398106	125398262	3B PEAK 318	3.2658
13	28932210	28932440	3B PEAK 319	2.31725
13	31264493	31264685	3B PEAK 320	2.678
13	31318422	31318791	3B PEAK 321	2.84998
13	50940063	50940247	3B PEAK 322	6.04327
13	54186466	54186684	3B PEAK 323	6.07255
13	77758789	77758946	3B PEAK 324	5.14386
13	114914001	114914275	3B PEAK 325	2.14837
14	20957732	20958106	3B PEAK 326	3.98168
14	22933518	22933982	3B PEAK 327	6.35782
14	35303115	35303272	3B PEAK 328	5.07309
14	39698372	39698658	3B PEAK 329	2.09235
14	42691997	42692505	3B PEAK 330	2.04267
14	59027045	59027316	3B PEAK 331	3.00002
14	65799305	65799472	3B PEAK 332	2.77448
14	94275977	94276170	3B PEAK 333	4.28701
14	100952594	100952971	3B PEAK 334	2.55843
14	106589823	106589967	3B PEAK 335	2.91828
15	22449130	22449590	3B PEAK 336	1.7934
15	38954858	38955029	3B PEAK 337	2.04012
15	40135697	40136049	3B PEAK 338	1.79864
15	44085876	44086119	3B PEAK 339	2.67682
15	48163805	48164029	3B PEAK 340	2.38231
15	67490757	67490961	3B PEAK 341	2.17761
15	72499157	72499678	3B PEAK 342	2.47591
15	75301513	75301679	3B PEAK 343	3.60616
15	80194266	80194568	3B PEAK 344	3.07523
15	81316097	81316253	3B PEAK 345	2.13693
15	89673503	89673777	3B PEAK 346	2.49307
15	96580829	96581067	3B PEAK 348	2.90193
15	101326007	101326312	3B PEAK 349	2.32402
16	3687580	3687765	3B PEAK 350	2.41202
16	10964023	10964181	3B PEAK 351	2.45283
16	11903799	11904151	3B PEAK 352	2.57273
16	15949607	15949767	3B PEAK 353	2.09383
16	19305638	19305831	3B PEAK 354	3.0449
16	19739584	19739763	3B PEAK 355	4.22692
16	20686401	20686679	3B PEAK 356	4.06745
16	21658527	21658816	3B PEAK 357	2.38167
16	30078576	30078856	3B PEAK 358	2.6852
16	30482521	30484125	3B PEAK 360	2.56361
16	46617063	46617231	3B PEAK 361	3.11398
16	51339372	51339530	3B PEAK 362	4.66775
16	56390724	56390917	3B PEAK 363	2.64219
16	56894529	56894687	3B PEAK 364	2.36521
16	56932869	56933122	3B PEAK 365	2.17225
16	57373604	57373864	3B PEAK 366	2.23871
16	57626586	57626741	3B PEAK 367	2.04953
16	68794877	68795167	3B PEAK 368	2.55246
16	74500836	74501063	3B PEAK 369	2.22576
16	87731939	87732106	3B PEAK 370	4.03557
16	89789201	89789350	3B PEAK 371	4.0906
17	1973863	1974105	3B PEAK 372	2.48919
17	16285412	16285875	3B PEAK 373	2.97031
17	20965484	20965660	3B PEAK 375	2.78788
17	21730943	21731180	3B PEAK 376	3.3618
17	27220782	27221047	3B PEAK 377	2.42865
17	29862868	29863054	3B PEAK 378	3.20513
17	30548008	30548326	3B PEAK 379	3.23328
17	30830564	30830902	3B PEAK 380	2.51736
17	32709159	32709321	3B PEAK 381	2.8506
17	33668723	33668906	3B PEAK 382	2.62027
17	34202387	34202629	3B PEAK 383	2.71462
17	38738579	38739019	3B PEAK 384	3.22949
17	38755024	38755381	3B PEAK 385	2.68097
17	39847023	39847218	3B PEAK 386	3.71102
17	58167964	58168120	3B PEAK 388	2.72114
17	60536020	60536177	3B PEAK 389	2.08766
17	62496199	62496930	3B PEAK 390	2.78657
17	65243224	65243477	3B PEAK 391	2.56817
17	67577842	67578031	3B PEAK 392	2.51719
17	72635842	72636066	3B PEAK 393	2.39257
18	3401981	3402160	3B PEAK 394	2.36559
18	9861994	9862161	3B PEAK 395	2.86886
18	20418993	20419263	3B PEAK 396	2.10877
18	22071932	22072159	3B PEAK 397	2.14887
18	32651659	32651933	3B PEAK 398	3.14053
18	42296766	42297036	3B PEAK 399	6.17152
18	42339223	42339527	3B PEAK 400	2.18176
18	43667096	43667274	3B PEAK 401	2.63188
18	47715443	47715741	3B PEAK 402	3.1845
18	47839097	47839466	3B PEAK 403	2.72228
18	54672113	54672277	3B PEAK 404	3.49734
18	54690641	54690816	3B PEAK 405	3.18112
18	74086707	74086866	3B PEAK 406	2.34577
18	77182223	77182388	3B PEAK 407	2.06585
19	2598109	2598253	3B PEAK 408	2.06388
19	16452770	16452996	3B PEAK 409	2.01655
19	16812981	16813172	3B PEAK 410	2.36562
19	30343071	30343215	3B PEAK 411	4.30494
19	39348103	39348257	3B PEAK 412	2.49876
19	44288366	44288637	3B PEAK 413	2.30878
19	49718059	49718253	3B PEAK 414	2.49405
19	52133556	52133718	3B PEAK 415	2.68435
19	54899744	54899971	3B PEAK 416	2.33985
20	1516398	1516825	3B PEAK 417	4.32741
20	3364913	3365059	3B PEAK 418	4.91845
20	4150379	4150594	3B PEAK 419	2.2452
20	5059195	5059518	3B PEAK 420	2.4967
20	5672742	5672937	3B PEAK 421	4.04376
20	34497186	34497362	3B PEAK 422	3.12744
20	43213826	43214012	3B PEAK 423	5.76025
20	43996884	43997061	3B PEAK 424	6.37489
20	48211014	48211248	3B PEAK 425	4.9297
20	57484668	57484990	3B PEAK 426	3.06825
20	57485795	57486070	3B PEAK 427	1.52224
21	16126162	16126328	3B PEAK 428	1.73804
21	25260076	25260220	3B PEAK 429	2.75949
21	29977532	29977731	3B PEAK 430	2.24157
21	36594951	36595119	3B PEAK 431	2.20048
21	46530205	46530411	3B PEAK 432	2.96775
22	18479585	18479757	3B PEAK 433	2.32382
22	18589815	18589959	3B PEAK 434	2.08018
22	18593115	18593326	3B PEAK 435	2.28445
22	27107365	27107546	3B PEAK 436	2.3603
22	29161505	29161650	3B PEAK 437	5.22051
22	35704575	35704931	3B PEAK 438	2.38258
22	35705631	35705837	3B PEAK 439	2.52705
22	41465014	41465221	3B PEAK 440	2.63318
22	47187149	47187293	3B PEAK 441	7.17673
X	9723565	9723751	3B PEAK 442	3.46044
X	10074983	10075197	3B PEAK 443	3.064
X	41580787	41581131	3B PEAK 444	4.09851
X	117886151	117886309	3B PEAK 445	1.8524
4	91759635	91759863	3B PEAK 126-1	9.00519	1
4	91759972	91760216	3B PEAK 126-2	8.52151	2
7	30361983	30362211	3B PEAK 201-1	6.42398	3
7	30362494	30362781	3B PEAK 201-2	6.86194	4
8	23075653	23076159	3B PEAK 209-1	13.6545	5
8	23076245	23076390	3B PEAK 209-2	2.70659	6
9	124080671	124080823	3B PEAK 248-1	34	7
9	124080931	124081092	3B PEAK 248-2	16.9509	8
11	763340	763495	3B PEAK 273-1	9.27005	9
11	763717	763899	3B PEAK 273-2	12.4483	10
11	10818774	10818985	3B PEAK 279-1	9.10253	11
11	10819291	10819491	3B PEAK 279-2	4.53457	12
15	91235301	91235493	3B PEAK 347-1	3.91988	13
15	91235755	91236072	3B PEAK 347-2	9.19511	14
16	30080064	30080367	3B PEAK 359-1	10.1857	15
16	30080611	30080763	3B PEAK 359-2	6.71632	16
16	30482465	30482723	3B PEAK 360-1	8.85334	17
16	30483061	30483365	3B PEAK 360-2	6.61026	18
16	30483816	30484205	3B PEAK 360-3	6.20561	19
17	20688415	20688685	3B PEAK 374-1	15.0969	20
17	20688829	20689002	3B PEAK 374-2	11.4266	21
17	48262910	48263055	3B PEAK 387-1	13.8203	22
17	48263198	48263459	3B PEAK 387-2	7.63219	23

## Sheet: EBNA3C
Chromosome	Start	End	Peak number	Fold over background
chr1	1779297	1779537	3C_PEAK_1	4.39879
chr1	3593582	3593869	3C_PEAK_2	7.33132
chr1	3594122	3594346	3C_PEAK_3	5.21997
chr1	4087595	4087881	3C_PEAK_4	9.04317
chr1	8457628	8457838	3C_PEAK_5	4.70261
chr1	9254147	9254290	3C_PEAK_6	4.51794
chr1	9486349	9486661	3C_PEAK_7	9.38945
chr1	10571101	10571266	3C_PEAK_8	5.21997
chr1	11000197	11000412	3C_PEAK_9	10.3207
chr1	12112146	12112303	3C_PEAK_10	6.33689
chr1	12494287	12494542	3C_PEAK_11	5.44613
chr1	12495716	12496160	3C_PEAK_12	17.6764
chr1	12498643	12498892	3C_PEAK_13	5.97129
chr1	12509544	12509957	3C_PEAK_14	19.6898
chr1	12678439	12678582	3C_PEAK_15	6.12666
chr1	16292562	16293321	3C_PEAK_16	23.1388
chr1	17003418	17003654	3C_PEAK_17	11.945
chr1	17054890	17055105	3C_PEAK_18	5.45665
chr1	20037456	20038029	3C_PEAK_19	11.9374
chr1	21258758	21259090	3C_PEAK_20	9.76696
chr1	21619222	21619734	3C_PEAK_21	22.2703
chr1	21619998	21620446	3C_PEAK_22	8.38252
chr1	21620861	21621224	3C_PEAK_23	9.65769
chr1	23038960	23039249	3C_PEAK_24	9.43611
chr1	23080749	23080921	3C_PEAK_25	4.90133
chr1	23849259	23849403	3C_PEAK_26	5.88812
chr1	23859902	23860050	3C_PEAK_27	7.57662
chr1	23860272	23860459	3C_PEAK_28	5.0412
chr1	24517473	24517776	3C_PEAK_29	11.7301
chr1	24553239	24553713	3C_PEAK_30	9.63545
chr1	24554821	24555145	3C_PEAK_31	9.70335
chr1	24863091	24863326	3C_PEAK_32	9.70335
chr1	25472215	25472526	3C_PEAK_33	8.0765
chr1	25762255	25762515	3C_PEAK_34	5.30781
chr1	26002554	26002927	3C_PEAK_35	10.4733
chr1	27320507	27320771	3C_PEAK_36	6.77395
chr1	27320845	27321008	3C_PEAK_37	5.06431
chr1	27686381	27686769	3C_PEAK_38	21.9157
chr1	28201767	28201922	3C_PEAK_39	5.23591
chr1	28495945	28496117	3C_PEAK_40	3.18286
chr1	28499197	28499448	3C_PEAK_41	4.57723
chr1	28526203	28526771	3C_PEAK_42	14.7484
chr1	29253390	29253679	3C_PEAK_43	7.31835
chr1	29288956	29289327	3C_PEAK_44	11.9396
chr1	31341851	31342204	3C_PEAK_45	14.286
chr1	31354292	31354558	3C_PEAK_46	11.9392
chr1	32332055	32332289	3C_PEAK_47	15.6987
chr1	32357034	32357220	3C_PEAK_48	7.87688
chr1	32446471	32446669	3C_PEAK_49	4.70261
chr1	35262697	35262872	3C_PEAK_50	6.77395
chr1	39318592	39318778	3C_PEAK_51	4.2044
chr1	40652240	40652387	3C_PEAK_52	4.97307
chr1	49196072	49196460	3C_PEAK_53	23.9644
chr1	49259624	49260018	3C_PEAK_54	27.5817
chr1	51433827	51434384	3C_PEAK_55	7.41953
chr1	51434962	51435356	3C_PEAK_56	3.97751
chr1	51437524	51437736	3C_PEAK_57	10.4153
chr1	51441943	51442208	3C_PEAK_58	11.6888
chr1	51566045	51566189	3C_PEAK_59	6.46294
chr1	52605582	52605798	3C_PEAK_60	8.45933
chr1	53102849	53103077	3C_PEAK_61	7.42874
chr1	55677073	55677304	3C_PEAK_62	4.81773
chr1	55680319	55680613	3C_PEAK_63	5.59129
chr1	56991234	56991675	3C_PEAK_64	12.6899
chr1	59039395	59039778	3C_PEAK_65	26.9399
chr1	59043792	59044187	3C_PEAK_66	8.57732
chr1	61364791	61365024	3C_PEAK_67	8.88366
chr1	61784457	61784756	3C_PEAK_68	9.45455
chr1	61797931	61798218	3C_PEAK_69	5.57001
chr1	61853476	61853859	3C_PEAK_70	12.866
chr1	61984851	61985000	3C_PEAK_71	8.59101
chr1	64637439	64637859	3C_PEAK_72	8.27099
chr1	65329863	65330172	3C_PEAK_73	15.0816
chr1	65422530	65422681	3C_PEAK_74	6.84311
chr1	65468311	65468595	3C_PEAK_75	5.65559
chr1	65469267	65469491	3C_PEAK_76	7.04566
chr1	65696623	65696767	3C_PEAK_77	6.77395
chr1	66277786	66277936	3C_PEAK_78	4.71805
chr1	66840332	66840531	3C_PEAK_79	5.34205
chr1	66865570	66865865	3C_PEAK_80	8.85734
chr1	67637629	67638037	3C_PEAK_81	6.71771
chr1	67751866	67752019	3C_PEAK_82	6.31383
chr1	67798658	67799025	3C_PEAK_83	14.7439
chr1	72750306	72750650	3C_PEAK_84	15.0103
chr1	74983292	74983437	3C_PEAK_85	3.73206
chr1	75147206	75147354	3C_PEAK_86	3.97986
chr1	76760164	76760437	3C_PEAK_87	9.44392
chr1	77296186	77296428	3C_PEAK_88	5.82033
chr1	78006935	78007103	3C_PEAK_89	4.70261
chr1	78236067	78236279	3C_PEAK_90	3.61739
chr1	79507877	79508075	3C_PEAK_91	8.32774
chr1	79926515	79926898	3C_PEAK_92	8.50703
chr1	79934487	79934711	3C_PEAK_93	9.16475
chr1	82013671	82013815	3C_PEAK_94	7.3742
chr1	82803353	82803655	3C_PEAK_95	10.3996
chr1	83445342	83445553	3C_PEAK_96	6.96651
chr1	83594923	83595066	3C_PEAK_97	4.90133
chr1	84618318	84618773	3C_PEAK_98	11.028
chr1	87584580	87584748	3C_PEAK_99	7.70058
chr1	87617091	87617551	3C_PEAK_100	4.70261
chr1	87621063	87621206	3C_PEAK_101	5.34895
chr1	87668708	87668864	3C_PEAK_102	6.77395
chr1	89506753	89507227	3C_PEAK_103	15.6747
chr1	89765554	89765740	3C_PEAK_104	5.51399
chr1	89916543	89916897	3C_PEAK_105	10.4498
chr1	90077430	90077590	3C_PEAK_106	5.82033
chr1	90185098	90185330	3C_PEAK_107	7.51039
chr1	90190165	90190477	3C_PEAK_108	8.57732
chr1	90223152	90223509	3C_PEAK_109	9.20575
chr1	93249697	93249901	3C_PEAK_110	12.6415
chr1	93446389	93446683	3C_PEAK_111	5.44099
chr1	94057236	94057872	3C_PEAK_112	43.2299
chr1	94073449	94073977	3C_PEAK_113	48.707
chr1	94080789	94081764	3C_PEAK_114	25.3798
chr1	94158995	94159143	3C_PEAK_115	6.48732
chr1	94173585	94173893	3C_PEAK_116	9.14479
chr1	99231881	99232141	3C_PEAK_117	13.9464
chr1	100996523	100996737	3C_PEAK_118	11.1113
chr1	100998225	100998629	3C_PEAK_119	31.0805
chr1	101001628	101001884	3C_PEAK_120	10.4153
chr1	101644211	101644641	3C_PEAK_121	7.53234
chr1	101665019	101665247	3C_PEAK_122	6.70292
chr1	101701154	101701374	3C_PEAK_123	3.56093
chr1	101713462	101713755	3C_PEAK_124	6.2201
chr1	101836813	101837049	3C_PEAK_125	5.59129
chr1	101875934	101876077	3C_PEAK_126	3.61739
chr1	104480453	104480855	3C_PEAK_127	6.77395
chr1	105529844	105530202	3C_PEAK_128	6.78238
chr1	107269841	107270128	3C_PEAK_129	5.72249
chr1	108017563	108017972	3C_PEAK_130	12.0182
chr1	108042037	108042267	3C_PEAK_131	9.50432
chr1	108477232	108477456	3C_PEAK_132	8.55147
chr1	108478115	108478387	3C_PEAK_133	9.42599
chr1	108492524	108492776	3C_PEAK_134	4.595
chr1	108506374	108506919	3C_PEAK_135	37.5733
chr1	109708197	109708340	3C_PEAK_136	4.29687
chr1	109709720	109710009	3C_PEAK_137	9.91398
chr1	111177517	111177672	3C_PEAK_138	3.98086
chr1	111764449	111764635	3C_PEAK_139	4.68944
chr1	113728299	113728669	3C_PEAK_140	10.1834
chr1	115839728	115839943	3C_PEAK_141	7.53463
chr1	116191669	116191812	3C_PEAK_142	5.21997
chr1	116920427	116920776	3C_PEAK_143	3.12568
chr1	117369923	117370204	3C_PEAK_144	10.2639
chr1	118149044	118149565	3C_PEAK_145	6.84311
chr1	118149668	118149860	3C_PEAK_146	7.13807
chr1	118174972	118175119	3C_PEAK_147	7.17242
chr1	118197329	118197554	3C_PEAK_148	8.89524
chr1	118198715	118199318	3C_PEAK_149	16.2801
chr1	118201377	118201695	3C_PEAK_150	14.9192
chr1	118207011	118207277	3C_PEAK_151	7.12186
chr1	120329183	120329427	3C_PEAK_152	7.13807
chr1	121200668	121200823	3C_PEAK_153	5.47369
chr1	151483953	151484096	3C_PEAK_154	4.45172
chr1	151956681	151957162	3C_PEAK_155	52.5193
chr1	151965756	151965928	3C_PEAK_156	4.68527
chr1	151966050	151966573	3C_PEAK_157	20.8708
chr1	152044935	152045189	3C_PEAK_158	6.33022
chr1	152115719	152115964	3C_PEAK_159	8.6794
chr1	152549708	152549896	3C_PEAK_160	6.71771
chr1	153004579	153004728	3C_PEAK_161	5.20764
chr1	154379699	154380147	3C_PEAK_162	8.37866
chr1	154417634	154417905	3C_PEAK_163	12.7895
chr1	156186245	156186471	3C_PEAK_164	1.48667
chr1	157521830	157522025	3C_PEAK_165	6.86204
chr1	157565211	157565494	3C_PEAK_166	11.3343
chr1	157566232	157566519	3C_PEAK_167	7.71292
chr1	157567790	157568426	3C_PEAK_168	11.6828
chr1	157622873	157623250	3C_PEAK_169	8.88366
chr1	157776472	157776655	3C_PEAK_170	3.676
chr1	159037984	159038174	3C_PEAK_171	5.87247
chr1	159091450	159092061	3C_PEAK_172	20.1492
chr1	159209437	159209665	3C_PEAK_173	3.35146
chr1	160139156	160139805	3C_PEAK_174	24.5807
chr1	161511812	161512068	3C_PEAK_175	10.0544
chr1	161593340	161593542	3C_PEAK_176	5.67136
chr1	161713985	161714149	3C_PEAK_177	5.16339
chr1	161932296	161932554	3C_PEAK_178	4.70261
chr1	162805036	162805283	3C_PEAK_179	6.34495
chr1	163884393	163884629	3C_PEAK_180	9.16475
chr1	164772743	164772886	3C_PEAK_181	6.37548
chr1	165362329	165362478	3C_PEAK_182	7.04518
chr1	168689159	168689332	3C_PEAK_183	4.90133
chr1	169108214	169108594	3C_PEAK_184	21.4433
chr1	169359501	169359943	3C_PEAK_185	27.7311
chr1	171255482	171255763	3C_PEAK_186	12.6604
chr1	172154506	172154655	3C_PEAK_187	4.87428
chr1	172314361	172314515	3C_PEAK_188	5.4456
chr1	172327517	172327834	3C_PEAK_189	5.06435
chr1	172360094	172360237	3C_PEAK_190	4.32054
chr1	172363282	172363466	3C_PEAK_191	4.18933
chr1	172596867	172597140	3C_PEAK_192	11.1652
chr1	172608559	172608724	3C_PEAK_193	5.81941
chr1	172631976	172632142	3C_PEAK_194	7.53463
chr1	172714354	172714558	3C_PEAK_195	4.97608
chr1	172715518	172715685	3C_PEAK_196	6.8573
chr1	172748074	172748246	3C_PEAK_197	9.94749
chr1	172788013	172788701	3C_PEAK_198	7.53006
chr1	172852703	172853016	3C_PEAK_199	11.6406
chr1	172863481	172863965	3C_PEAK_200	12.149
chr1	172864193	172864761	3C_PEAK_201	12.2903
chr1	172936301	172936632	3C_PEAK_202	15.0103
chr1	173182078	173182610	3C_PEAK_203	13.4043
chr1	173210593	173210760	3C_PEAK_204	9.11729
chr1	173246140	173246352	3C_PEAK_205	9.16035
chr1	173267196	173267410	3C_PEAK_206	7.46615
chr1	173974056	173974545	3C_PEAK_207	22.6224
chr1	174126409	174126636	3C_PEAK_208	7.12186
chr1	174787483	174787729	3C_PEAK_209	7.89715
chr1	175567222	175567393	3C_PEAK_210	9.12717
chr1	177355558	177355821	3C_PEAK_211	5.20764
chr1	178884233	178884377	3C_PEAK_212	7.30173
chr1	180991047	180991302	3C_PEAK_213	6.96651
chr1	182686118	182686413	3C_PEAK_214	9.12086
chr1	183559545	183559841	3C_PEAK_215	7.95827
chr1	183958254	183958720	3C_PEAK_216	20.718
chr1	184128145	184128459	3C_PEAK_217	6.13345
chr1	184464144	184464322	3C_PEAK_218	6.08276
chr1	184836204	184836353	3C_PEAK_219	5.23666
chr1	184915355	184915516	3C_PEAK_220	6.79561
chr1	184943416	184943559	3C_PEAK_221	4.56964
chr1	185606080	185606279	3C_PEAK_222	6.18294
chr1	186047481	186047777	3C_PEAK_223	10.8923
chr1	186051475	186051776	3C_PEAK_224	11.445
chr1	187353752	187353916	3C_PEAK_225	7.37749
chr1	192485912	192486404	3C_PEAK_226	19.0614
chr1	192487941	192488098	3C_PEAK_227	6.59512
chr1	192595759	192595965	3C_PEAK_228	5.23666
chr1	192608789	192609545	3C_PEAK_229	41.2422
chr1	192624003	192624401	3C_PEAK_230	24.3065
chr1	192672783	192673284	3C_PEAK_231	5.02719
chr1	193506832	193507114	3C_PEAK_232	20.3466
chr1	193509032	193509367	3C_PEAK_233	6.93665
chr1	195164415	195164969	3C_PEAK_234	16.9668
chr1	196228452	196228618	3C_PEAK_235	7.68669
chr1	196857018	196857194	3C_PEAK_236	7.23454
chr1	197744481	197744690	3C_PEAK_237	6.57158
chr1	198489751	198490078	3C_PEAK_238	7.21531
chr1	198590111	198590409	3C_PEAK_239	4.22967
chr1	198638203	198638404	3C_PEAK_240	3.97913
chr1	199277764	199278055	3C_PEAK_241	14.8249
chr1	199910900	199911472	3C_PEAK_242	10.0544
chr1	199946811	199946981	3C_PEAK_243	7.87402
chr1	200223314	200223553	3C_PEAK_244	4.595
chr1	200417421	200417665	3C_PEAK_245	9.50432
chr1	200442895	200443169	3C_PEAK_246	11.9392
chr1	200835740	200835969	3C_PEAK_247	5.86506
chr1	200847368	200847546	3C_PEAK_248	5.78821
chr1	200994747	200994899	3C_PEAK_249	6.08836
chr1	202131234	202131431	3C_PEAK_250	7.65832
chr1	202457363	202457770	3C_PEAK_251	14.704
chr1	202535122	202535288	3C_PEAK_252	6.4266
chr1	202555738	202555992	3C_PEAK_253	9.88449
chr1	202788681	202788860	3C_PEAK_254	7.17242
chr1	203621958	203622171	3C_PEAK_255	7.42874
chr1	204616687	204616899	3C_PEAK_256	7.96935
chr1	205254948	205255324	3C_PEAK_257	9.38945
chr1	205255634	205256109	3C_PEAK_258	46.3056
chr1	205257225	205257739	3C_PEAK_259	21.0069
chr1	205308971	205309186	3C_PEAK_260	13.4787
chr1	205538046	205538289	3C_PEAK_261	5.94839
chr1	205733023	205733561	3C_PEAK_262	34.5957
chr1	205744211	205744483	3C_PEAK_263	4.22967
chr1	206097598	206097973	3C_PEAK_264	14.2437
chr1	206290090	206290532	3C_PEAK_265	4.29687
chr1	206291808	206292043	3C_PEAK_266	4.70261
chr1	206939783	206939994	3C_PEAK_267	4.71095
chr1	206955871	206956150	3C_PEAK_268	6.07452
chr1	207271200	207271387	3C_PEAK_269	5.32242
chr1	207509469	207509635	3C_PEAK_270	4.57469
chr1	208760541	208760705	3C_PEAK_271	7.17242
chr1	208777685	208777995	3C_PEAK_272	15.0103
chr1	209265445	209265609	3C_PEAK_273	5.82033
chr1	209924931	209925174	3C_PEAK_274	7.91417
chr1	209925313	209925563	3C_PEAK_275	11.6979
chr1	209942892	209943082	3C_PEAK_276	5.63279
chr1	210303244	210303470	3C_PEAK_277	4.47847
chr1	210502657	210502828	3C_PEAK_278	3.40984
chr1	210506234	210506422	3C_PEAK_279	7.27569
chr1	211913254	211913476	3C_PEAK_280	9.40931
chr1	212336071	212336266	3C_PEAK_281	2.89391
chr1	212392327	212392708	3C_PEAK_282	18.2896
chr1	212740351	212740686	3C_PEAK_283	5.04891
chr1	213153063	213153278	3C_PEAK_284	5.51399
chr1	214192380	214192576	3C_PEAK_285	6.33022
chr1	217655852	217656044	3C_PEAK_286	6.84311
chr1	217668209	217668425	3C_PEAK_287	7.60345
chr1	217668612	217669019	3C_PEAK_288	9.80266
chr1	217794219	217794430	3C_PEAK_289	8.86767
chr1	219634584	219634727	3C_PEAK_290	3.95708
chr1	219638717	219638890	3C_PEAK_291	9.12717
chr1	219650192	219650339	3C_PEAK_292	6.46294
chr1	221051522	221051674	3C_PEAK_293	4.90133
chr1	221219549	221219816	3C_PEAK_294	5.49267
chr1	221242514	221243021	3C_PEAK_295	4.72727
chr1	221927593	221927743	3C_PEAK_296	3.97858
chr1	221951160	221951425	3C_PEAK_297	6.6608
chr1	222826914	222827169	3C_PEAK_298	4.47847
chr1	222828376	222828575	3C_PEAK_299	6.76485
chr1	222905837	222906355	3C_PEAK_300	15.6822
chr1	222915667	222915852	3C_PEAK_301	5.97701
chr1	222946456	222946599	3C_PEAK_302	5.60269
chr1	223363766	223364034	3C_PEAK_303	10.7071
chr1	223724438	223724657	3C_PEAK_304	8.11782
chr1	223809136	223809341	3C_PEAK_305	8.76629
chr1	224033097	224033400	3C_PEAK_306	4.72727
chr1	226737766	226738031	3C_PEAK_307	7.57088
chr1	226850539	226850901	3C_PEAK_308	12.9747
chr1	226862845	226863150	3C_PEAK_309	8.46787
chr1	227102903	227103068	3C_PEAK_310	6.73933
chr1	228929823	228930228	3C_PEAK_311	19.5249
chr1	228966809	228967076	3C_PEAK_312	4.72727
chr1	229576782	229577195	3C_PEAK_313	12.7869
chr1	230245632	230246050	3C_PEAK_314	6.4689
chr1	230348342	230348642	3C_PEAK_315	7.02304
chr1	230507973	230508193	3C_PEAK_316	7.35199
chr1	230907665	230907840	3C_PEAK_317	3.98086
chr1	231175493	231175737	3C_PEAK_318	7.57088
chr1	231465408	231465565	3C_PEAK_319	6.85121
chr1	231557212	231557534	3C_PEAK_320	4.72613
chr1	231748510	231748719	3C_PEAK_321	6.70213
chr1	233511452	233511660	3C_PEAK_322	7.24673
chr1	233811725	233811930	3C_PEAK_323	5.60696
chr1	234033166	234033330	3C_PEAK_324	6.73933
chr1	234407102	234407304	3C_PEAK_325	4.52174
chr1	235017930	235018185	3C_PEAK_326	8.70895
chr1	235062536	235062932	3C_PEAK_327	7.16144
chr1	235098859	235099151	3C_PEAK_328	8.60839
chr1	235147432	235147876	3C_PEAK_329	9.37706
chr1	235183928	235184106	3C_PEAK_330	4.54645
chr1	235488600	235488800	3C_PEAK_331	5.51399
chr1	235489871	235490340	3C_PEAK_332	23.2813
chr1	236051782	236051958	3C_PEAK_333	5.54622
chr1	236118090	236118264	3C_PEAK_334	6.97648
chr1	236162781	236162989	3C_PEAK_335	8.57732
chr1	236285512	236285674	3C_PEAK_336	5.26728
chr1	236621180	236621329	3C_PEAK_337	4.595
chr1	237670358	237670630	3C_PEAK_338	12.2083
chr1	241648472	241648900	3C_PEAK_339	15.9387
chr1	243477147	243477627	3C_PEAK_340	12.7781
chr1	243751439	243751903	3C_PEAK_341	25.1193
chr1	243752681	243752889	3C_PEAK_342	7.22328
chr1	243759504	243760109	3C_PEAK_343	31.1096
chr1	243761827	243762025	3C_PEAK_344	6.05275
chr1	244892754	244894140	3C_PEAK_345	24.2003
chr1	247241685	247242104	3C_PEAK_346	4.45601
chr1	247553654	247554021	3C_PEAK_347	7.71292
chr1	247570569	247570986	3C_PEAK_348	9.42599
chr1	247573319	247573627	3C_PEAK_349	20.7836
chr1	247598695	247599048	3C_PEAK_350	27.1295
chr1	248851996	248852250	3C_PEAK_351	9.46119
chr1	249087869	249088132	3C_PEAK_352	22.2073
chr2	6450327	6450532	3C_PEAK_353	5.89757
chr2	6493836	6493984	3C_PEAK_354	5.41187
chr2	7898318	7898525	3C_PEAK_355	7.96172
chr2	7913511	7913856	3C_PEAK_356	7.04566
chr2	7965954	7966411	3C_PEAK_357	9.80266
chr2	8374654	8375252	3C_PEAK_358	8.84635
chr2	8442191	8442449	3C_PEAK_359	8.95694
chr2	8443634	8444038	3C_PEAK_360	11.7301
chr2	8453294	8453654	3C_PEAK_361	6.71771
chr2	8549017	8549583	3C_PEAK_362	8.75287
chr2	8617973	8618277	3C_PEAK_363	7.62449
chr2	8655026	8655208	3C_PEAK_364	4.88348
chr2	8656086	8656529	3C_PEAK_365	12.1055
chr2	8746527	8746814	3C_PEAK_366	4.595
chr2	9781716	9782052	3C_PEAK_367	11.445
chr2	9795733	9796141	3C_PEAK_368	8.90344
chr2	9796469	9796767	3C_PEAK_369	9.14641
chr2	10518388	10518663	3C_PEAK_370	5.57855
chr2	10522953	10523111	3C_PEAK_371	5.67136
chr2	10885876	10886052	3C_PEAK_372	6.57156
chr2	10951126	10951311	3C_PEAK_373	6.64652
chr2	11004088	11004270	3C_PEAK_374	5.97129
chr2	11004980	11005297	3C_PEAK_375	10.6625
chr2	11244222	11244439	3C_PEAK_376	7.93118
chr2	11646206	11646390	3C_PEAK_377	5.61844
chr2	11893603	11894072	3C_PEAK_378	16.0004
chr2	11970335	11970851	3C_PEAK_379	22.8318
chr2	12148957	12149122	3C_PEAK_380	6.2201
chr2	12423205	12423360	3C_PEAK_381	5.75012
chr2	12434070	12434280	3C_PEAK_382	4.52174
chr2	12861772	12861946	3C_PEAK_383	5.48356
chr2	12868437	12868906	3C_PEAK_384	22.6854
chr2	15317123	15317669	3C_PEAK_385	22.056
chr2	15872429	15872681	3C_PEAK_386	9.12086
chr2	16807067	16807406	3C_PEAK_387	10.4498
chr2	16838238	16838559	3C_PEAK_388	6.70292
chr2	16929071	16929214	3C_PEAK_389	5.4259
chr2	17995020	17995229	3C_PEAK_390	4.60826
chr2	20795315	20795510	3C_PEAK_391	6.02109
chr2	20876668	20876913	3C_PEAK_392	5.51399
chr2	23603439	23603686	3C_PEAK_393	6.47589
chr2	24800317	24800695	3C_PEAK_394	18.6071
chr2	25142957	25143100	3C_PEAK_395	5.96959
chr2	25433055	25433440	3C_PEAK_396	7.75026
chr2	25524376	25524789	3C_PEAK_397	4.54645
chr2	25575653	25575852	3C_PEAK_398	9.51742
chr2	25626379	25626532	3C_PEAK_399	6.02927
chr2	25809599	25809856	3C_PEAK_400	15.8283
chr2	28672763	28672906	3C_PEAK_401	4.72613
chr2	30263148	30263334	3C_PEAK_402	6.33022
chr2	31441967	31442221	3C_PEAK_403	5.57855
chr2	31479126	31479366	3C_PEAK_404	6.71771
chr2	31542648	31542993	3C_PEAK_405	15.5558
chr2	31547194	31547418	3C_PEAK_406	7.65832
chr2	32037167	32037404	3C_PEAK_407	6.32074
chr2	32940561	32940890	3C_PEAK_408	7.10309
chr2	33431143	33431458	3C_PEAK_409	5.22488
chr2	33497018	33497447	3C_PEAK_410	21.9157
chr2	34492487	34492630	3C_PEAK_411	5.15527
chr2	36374913	36375163	3C_PEAK_412	12.9259
chr2	37232498	37232652	3C_PEAK_413	4.84222
chr2	37317368	37317556	3C_PEAK_414	4.18933
chr2	37471229	37471404	3C_PEAK_415	5.22488
chr2	37603500	37603842	3C_PEAK_416	6.39345
chr2	37617629	37617853	3C_PEAK_417	7.45389
chr2	37829286	37829474	3C_PEAK_418	10.0824
chr2	38119412	38119813	3C_PEAK_419	14.449
chr2	38161773	38161950	3C_PEAK_420	5.11123
chr2	38162305	38162501	3C_PEAK_421	4.18933
chr2	38489215	38489364	3C_PEAK_422	6.74151
chr2	38725321	38725538	3C_PEAK_423	7.57088
chr2	38834622	38835239	3C_PEAK_424	13.0476
chr2	38838598	38838821	3C_PEAK_425	5.54229
chr2	39077254	39077445	3C_PEAK_426	8.7243
chr2	39135412	39135623	3C_PEAK_427	6.08836
chr2	39719262	39719577	3C_PEAK_428	14.7861
chr2	39740791	39740937	3C_PEAK_429	5.84544
chr2	41253870	41254028	3C_PEAK_430	9.91398
chr2	42255981	42256128	3C_PEAK_431	4.46613
chr2	42354628	42354822	3C_PEAK_432	6.54818
chr2	42360133	42360585	3C_PEAK_433	10.6557
chr2	43023841	43024228	3C_PEAK_434	11.6388
chr2	43612319	43612469	3C_PEAK_435	5.32829
chr2	43629194	43629453	3C_PEAK_436	5.47369
chr2	43653539	43653934	3C_PEAK_437	5.86506
chr2	43945976	43946226	3C_PEAK_438	6.09285
chr2	44317900	44318043	3C_PEAK_439	3.73206
chr2	44334307	44334802	3C_PEAK_440	8.45933
chr2	45795144	45795482	3C_PEAK_441	6.28586
chr2	47298672	47298953	3C_PEAK_442	11.3177
chr2	47537458	47537834	3C_PEAK_443	6.45629
chr2	47951495	47951810	3C_PEAK_444	3.97858
chr2	53978990	53979133	3C_PEAK_445	5.02719
chr2	54221823	54222135	3C_PEAK_446	10.4153
chr2	54281214	54281754	3C_PEAK_447	15.7573
chr2	54308800	54308968	3C_PEAK_448	7.04566
chr2	54862004	54862152	3C_PEAK_449	3.73206
chr2	54907649	54907800	3C_PEAK_450	6.18294
chr2	54982816	54983142	3C_PEAK_451	13.483
chr2	55538655	55538854	3C_PEAK_452	4.72727
chr2	58577656	58577989	3C_PEAK_453	15.5402
chr2	60725931	60726166	3C_PEAK_454	9.20575
chr2	61068062	61068400	3C_PEAK_455	5.42609
chr2	61193655	61193822	3C_PEAK_456	6.12666
chr2	63484748	63484927	3C_PEAK_457	4.595
chr2	64553158	64553462	3C_PEAK_458	6.71771
chr2	64813272	64813453	3C_PEAK_459	5.48356
chr2	64954282	64954428	3C_PEAK_460	5.37674
chr2	65142403	65142580	3C_PEAK_461	6.0115
chr2	65209536	65209779	3C_PEAK_462	10.3578
chr2	65212541	65212744	3C_PEAK_463	5.57588
chr2	65528392	65528653	3C_PEAK_464	9.76733
chr2	65547173	65547397	3C_PEAK_465	9.95216
chr2	65663791	65664327	3C_PEAK_466	8.2859
chr2	65741758	65741962	3C_PEAK_467	7.21531
chr2	65763798	65764028	3C_PEAK_468	7.35199
chr2	68430733	68431014	3C_PEAK_469	8.25659
chr2	68880810	68881096	3C_PEAK_470	10.3996
chr2	68917181	68917337	3C_PEAK_471	3.66178
chr2	68942062	68942252	3C_PEAK_472	7.17746
chr2	68944485	68944762	3C_PEAK_473	10.9474
chr2	68948703	68948846	3C_PEAK_474	4.67197
chr2	68954173	68954467	3C_PEAK_475	10.5717
chr2	68961845	68962129	3C_PEAK_476	4.93344
chr2	68993486	68993748	3C_PEAK_477	4.28866
chr2	68998414	68998693	3C_PEAK_478	6.2201
chr2	69001794	69002274	3C_PEAK_479	20.6507
chr2	69016543	69017633	3C_PEAK_480	58.8601
chr2	69017774	69017921	3C_PEAK_481	5.67912
chr2	69059757	69059900	3C_PEAK_482	5.94839
chr2	69064961	69065537	3C_PEAK_483	27.741
chr2	69167544	69167741	3C_PEAK_484	6.08276
chr2	69281623	69281855	3C_PEAK_485	6.91239
chr2	76071858	76072090	3C_PEAK_486	6.73933
chr2	80975784	80976081	3C_PEAK_487	11.6406
chr2	81058094	81058318	3C_PEAK_488	5.47369
chr2	85044304	85044873	3C_PEAK_489	16.1289
chr2	86058921	86059064	3C_PEAK_490	6.20647
chr2	86080271	86080615	3C_PEAK_491	19.1671
chr2	86081032	86081256	3C_PEAK_492	8.82211
chr2	86088813	86089159	3C_PEAK_493	9.20575
chr2	86092656	86092911	3C_PEAK_494	5.42609
chr2	86224762	86224984	3C_PEAK_495	5.78821
chr2	87542151	87542624	3C_PEAK_496	24.813
chr2	87542684	87542909	3C_PEAK_497	12.751
chr2	87813645	87813868	3C_PEAK_498	12.5717
chr2	87820673	87821006	3C_PEAK_499	9.70335
chr2	87824262	87824464	3C_PEAK_500	8.3638
chr2	97193132	97193344	3C_PEAK_501	7.37034
chr2	97202693	97203013	3C_PEAK_502	3.43652
chr2	97438656	97439004	3C_PEAK_503	10.6625
chr2	98467747	98467910	3C_PEAK_504	6.77533
chr2	98487032	98487299	3C_PEAK_505	8.00018
chr2	99254364	99254616	3C_PEAK_506	7.77957
chr2	99330169	99330404	3C_PEAK_507	5.50438
chr2	100352275	100352581	3C_PEAK_508	9.96169
chr2	100747544	100747766	3C_PEAK_509	6.34495
chr2	100752718	100753221	3C_PEAK_510	22.247
chr2	100758717	100759414	3C_PEAK_511	60.9603
chr2	100851657	100851800	3C_PEAK_512	4.94225
chr2	100863986	100864405	3C_PEAK_513	18.3295
chr2	100905586	100905749	3C_PEAK_514	6.37548
chr2	101923307	101923522	3C_PEAK_515	7.21531
chr2	102292121	102292308	3C_PEAK_516	4.72727
chr2	102332938	102333111	3C_PEAK_517	5.67136
chr2	102699283	102699762	3C_PEAK_518	6.31383
chr2	102983283	102983513	3C_PEAK_519	5.59129
chr2	102983987	102984196	3C_PEAK_520	5.93562
chr2	103126362	103126518	3C_PEAK_521	8.36782
chr2	105019231	105019402	3C_PEAK_522	5.97701
chr2	106974687	106974868	3C_PEAK_523	9.51742
chr2	109210681	109210987	3C_PEAK_524	15.3167
chr2	109222495	109222867	3C_PEAK_525	17.2911
chr2	109225521	109225693	3C_PEAK_526	5.44613
chr2	109227446	109227819	3C_PEAK_527	10.109
chr2	109228599	109229530	3C_PEAK_528	15.9235
chr2	109237642	109237825	3C_PEAK_529	7.17746
chr2	109245913	109246116	3C_PEAK_530	8.42765
chr2	109760357	109760661	3C_PEAK_531	11.1017
chr2	109765725	109765990	3C_PEAK_532	9.80903
chr2	110271538	110271937	3C_PEAK_533	6.09285
chr2	111506029	111506446	3C_PEAK_534	12.9616
chr2	111577783	111577932	3C_PEAK_535	7.66682
chr2	111615900	111616261	3C_PEAK_536	5.84139
chr2	111622851	111623093	3C_PEAK_537	9.4219
chr2	111639656	111639855	3C_PEAK_538	5.32242
chr2	111788133	111788530	3C_PEAK_539	14.4397
chr2	111807584	111807794	3C_PEAK_540	5.32242
chr2	111808669	111808876	3C_PEAK_541	7.07705
chr2	111812845	111812988	3C_PEAK_542	5.20766
chr2	111814530	111815121	3C_PEAK_543	22.7127
chr2	111815404	111815598	3C_PEAK_544	4.97306
chr2	111849493	111849854	3C_PEAK_545	3.35146
chr2	111858419	111858712	3C_PEAK_546	9.21652
chr2	111873576	111874100	3C_PEAK_547	21.9343
chr2	111903059	111903256	3C_PEAK_548	6.73933
chr2	111920214	111920640	3C_PEAK_549	16.1723
chr2	111926143	111926356	3C_PEAK_550	10.9526
chr2	111976897	111977161	3C_PEAK_551	4.81773
chr2	111996825	111996968	3C_PEAK_552	4.595
chr2	112182380	112182581	3C_PEAK_553	5.84139
chr2	112183428	112183790	3C_PEAK_554	19.2196
chr2	112187103	112187246	3C_PEAK_555	7.04566
chr2	112282693	112282869	3C_PEAK_556	6.32074
chr2	112303972	112304211	3C_PEAK_557	10.3996
chr2	112420721	112420948	3C_PEAK_558	9.84204
chr2	112463413	112463638	3C_PEAK_559	8.88366
chr2	114644083	114644459	3C_PEAK_560	5.60696
chr2	120331754	120332071	3C_PEAK_561	9.12996
chr2	123461635	123461884	3C_PEAK_562	4.81773
chr2	125562689	125562890	3C_PEAK_563	3.61739
chr2	125633212	125633569	3C_PEAK_564	7.71292
chr2	126155600	126155763	3C_PEAK_565	5.11121
chr2	127254052	127254282	3C_PEAK_566	8.22535
chr2	127265268	127265467	3C_PEAK_567	8.13885
chr2	128168519	128168687	3C_PEAK_568	6.09285
chr2	128321240	128321550	3C_PEAK_569	7.26333
chr2	133019477	133019638	3C_PEAK_570	3.08546
chr2	133026677	133026891	3C_PEAK_571	2.04484
chr2	133034359	133034576	3C_PEAK_572	2.76797
chr2	133653748	133653960	3C_PEAK_573	4.90133
chr2	134876045	134876243	3C_PEAK_574	3.97913
chr2	135011006	135011213	3C_PEAK_575	8.58812
chr2	135032999	135033208	3C_PEAK_576	9.13927
chr2	135040199	135040436	3C_PEAK_577	5.42869
chr2	135040680	135040947	3C_PEAK_578	5.60696
chr2	135044963	135045119	3C_PEAK_579	5.30781
chr2	135047983	135048126	3C_PEAK_580	4.45684
chr2	136689739	136689982	3C_PEAK_581	5.47369
chr2	136874590	136874796	3C_PEAK_582	6.08836
chr2	136889210	136889470	3C_PEAK_583	5.82033
chr2	136889596	136890245	3C_PEAK_584	27.3113
chr2	137084765	137084965	3C_PEAK_585	3.79826
chr2	137133257	137133422	3C_PEAK_586	5.55183
chr2	142271532	142271709	3C_PEAK_587	7.68669
chr2	142887718	142887868	3C_PEAK_588	6.25254
chr2	143886408	143886573	3C_PEAK_589	5.78821
chr2	144456605	144456767	3C_PEAK_590	7.30173
chr2	144971428	144971643	3C_PEAK_591	6.99214
chr2	145188127	145188581	3C_PEAK_592	16.4591
chr2	145212336	145212660	3C_PEAK_593	9.94749
chr2	145247678	145247998	3C_PEAK_594	14.0287
chr2	145268301	145268480	3C_PEAK_595	3.98233
chr2	145274578	145275370	3C_PEAK_596	8.52999
chr2	145276729	145277088	3C_PEAK_597	10.5875
chr2	145319798	145320190	3C_PEAK_598	22.4302
chr2	145360969	145361161	3C_PEAK_599	7.68669
chr2	145388074	145388440	3C_PEAK_600	10.109
chr2	146169105	146169361	3C_PEAK_601	14.2062
chr2	146351051	146351214	3C_PEAK_602	6.00828
chr2	146497432	146497660	3C_PEAK_603	6.73933
chr2	146502403	146502592	3C_PEAK_604	9.41412
chr2	146502690	146502980	3C_PEAK_605	10.3602
chr2	146505394	146505582	3C_PEAK_606	8.36782
chr2	146506543	146506972	3C_PEAK_607	28.4768
chr2	146509215	146509576	3C_PEAK_608	22.975
chr2	148055374	148055668	3C_PEAK_609	7.10383
chr2	148601349	148601644	3C_PEAK_610	5.02719
chr2	149361141	149361510	3C_PEAK_611	25.6942
chr2	149401033	149401218	3C_PEAK_612	6.00013
chr2	149571339	149571580	3C_PEAK_613	4.88348
chr2	151214726	151214994	3C_PEAK_614	5.38749
chr2	154400176	154400377	3C_PEAK_615	7.13807
chr2	154796034	154796184	3C_PEAK_616	6.78238
chr2	155248855	155249134	3C_PEAK_617	4.39879
chr2	156002290	156002459	3C_PEAK_618	5.94839
chr2	157383829	157384001	3C_PEAK_619	3.50115
chr2	157752795	157753145	3C_PEAK_620	11.6406
chr2	157765438	157765640	3C_PEAK_621	7.81146
chr2	157933417	157933590	3C_PEAK_622	8.6794
chr2	158007379	158007562	3C_PEAK_623	5.02719
chr2	158102870	158103237	3C_PEAK_624	12.6415
chr2	158113222	158113474	3C_PEAK_625	8.32774
chr2	158325975	158326239	3C_PEAK_626	8.86261
chr2	158732691	158733329	3C_PEAK_627	7.23479
chr2	161934348	161934581	3C_PEAK_628	6.43026
chr2	164871866	164872202	3C_PEAK_629	9.45455
chr2	164872347	164872549	3C_PEAK_630	4.595
chr2	165617522	165618590	3C_PEAK_631	57.2249
chr2	169051353	169052068	3C_PEAK_632	18.9622
chr2	169796483	169796759	3C_PEAK_633	12.3525
chr2	172336050	172336220	3C_PEAK_634	6.73933
chr2	174104359	174104749	3C_PEAK_635	11.3948
chr2	174224073	174224294	3C_PEAK_636	5.24522
chr2	174762875	174763226	3C_PEAK_637	5.47369
chr2	175617322	175617535	3C_PEAK_638	6.4689
chr2	176440421	176440933	3C_PEAK_639	15.1889
chr2	179647017	179647239	3C_PEAK_640	4.52158
chr2	179896631	179896774	3C_PEAK_641	3.98086
chr2	180313842	180314004	3C_PEAK_642	6.43299
chr2	181971621	181971821	3C_PEAK_643	6.79561
chr2	181992973	181993234	3C_PEAK_644	9.13718
chr2	182100805	182101127	3C_PEAK_645	16.0638
chr2	182856136	182856451	3C_PEAK_646	5.17892
chr2	182857576	182857830	3C_PEAK_647	14.3549
chr2	183900950	183901254	3C_PEAK_648	5.86506
chr2	183958828	183959121	3C_PEAK_649	4.88348
chr2	184395298	184395467	3C_PEAK_650	3.73206
chr2	186661662	186661826	3C_PEAK_651	6.94352
chr2	188733953	188734102	3C_PEAK_652	7.68669
chr2	188847500	188847671	3C_PEAK_653	5.97701
chr2	188854746	188854902	3C_PEAK_654	6.77395
chr2	188941217	188941762	3C_PEAK_655	28.486
chr2	191447849	191448167	3C_PEAK_656	16.7553
chr2	191979098	191979704	3C_PEAK_657	18.2651
chr2	191980007	191980417	3C_PEAK_658	16.1923
chr2	192058767	192059118	3C_PEAK_659	10.0259
chr2	197024941	197025084	3C_PEAK_660	5.42963
chr2	197040888	197041232	3C_PEAK_661	7.26333
chr2	197065387	197065633	3C_PEAK_662	14.0135
chr2	197105016	197105239	3C_PEAK_663	9.13254
chr2	197106979	197107363	3C_PEAK_664	7.44133
chr2	197153828	197154247	3C_PEAK_665	15.0996
chr2	197369642	197369832	3C_PEAK_666	6.37548
chr2	197395749	197396001	3C_PEAK_667	7.23454
chr2	198010400	198010757	3C_PEAK_668	7.00678
chr2	199191324	199191493	3C_PEAK_669	7.68669
chr2	199236590	199237328	3C_PEAK_670	21.9343
chr2	199778536	199778769	3C_PEAK_671	6.27287
chr2	200511248	200511420	3C_PEAK_672	6.34495
chr2	201319702	201319855	3C_PEAK_673	6.93665
chr2	201993978	201994177	3C_PEAK_674	4.16
chr2	202059043	202059190	3C_PEAK_675	5.20766
chr2	202117269	202117538	3C_PEAK_676	13.8633
chr2	202122365	202123249	3C_PEAK_677	23.9421
chr2	202128575	202128842	3C_PEAK_678	16.9477
chr2	202598930	202599103	3C_PEAK_679	6.50955
chr2	203469489	203469664	3C_PEAK_680	7.24673
chr2	204443913	204444325	3C_PEAK_681	19.9116
chr2	204462963	204463474	3C_PEAK_682	16.3384
chr2	204464249	204464588	3C_PEAK_683	9.74856
chr2	204664742	204664945	3C_PEAK_684	6.48732
chr2	204736208	204736700	3C_PEAK_685	25.0915
chr2	204779416	204779609	3C_PEAK_686	6.20647
chr2	204975036	204975261	3C_PEAK_687	5.72249
chr2	205661371	205661514	3C_PEAK_688	6.07558
chr2	206193256	206193399	3C_PEAK_689	5.87806
chr2	206511471	206511652	3C_PEAK_690	7.44133
chr2	206547198	206547346	3C_PEAK_691	5.51399
chr2	207322020	207322318	3C_PEAK_692	8.76629
chr2	212232493	212232751	3C_PEAK_693	5.20766
chr2	213880525	213880686	3C_PEAK_694	4.9956
chr2	216847423	216847603	3C_PEAK_695	4.97608
chr2	217275467	217275621	3C_PEAK_696	4.97608
chr2	218087340	218087570	3C_PEAK_697	9.70335
chr2	218088202	218088464	3C_PEAK_698	16.3372
chr2	219093990	219094304	3C_PEAK_699	6.49346
chr2	222382580	222382723	3C_PEAK_700	5.07364
chr2	222708906	222709085	3C_PEAK_701	3.676
chr2	223885138	223885309	3C_PEAK_702	3.25565
chr2	224760158	224760663	3C_PEAK_703	8.1562
chr2	224761288	224761856	3C_PEAK_704	22.6224
chr2	225531751	225532012	3C_PEAK_705	11.2718
chr2	225790399	225790660	3C_PEAK_706	10.8238
chr2	227637428	227637699	3C_PEAK_707	8.13279
chr2	230686978	230687320	3C_PEAK_708	6.67758
chr2	231132389	231132550	3C_PEAK_709	5.71441
chr2	231466388	231466572	3C_PEAK_710	3.34201
chr2	231530131	231530368	3C_PEAK_711	4.89952
chr2	231812707	231812933	3C_PEAK_712	5.64925
chr2	231815203	231815412	3C_PEAK_713	5.75014
chr2	231849220	231849442	3C_PEAK_714	5.38133
chr2	232507564	232507747	3C_PEAK_715	4.39715
chr2	232891754	232892027	3C_PEAK_716	14.6727
chr2	235201236	235201380	3C_PEAK_717	5.81941
chr2	235478781	235478934	3C_PEAK_718	5.4259
chr2	236179715	236179915	3C_PEAK_719	6.4689
chr2	237275233	237275425	3C_PEAK_720	7.65832
chr2	237467796	237467949	3C_PEAK_721	4.84222
chr2	237966544	237966900	3C_PEAK_722	9.14794
chr2	237967827	237968180	3C_PEAK_723	11.5206
chr2	238349479	238349790	3C_PEAK_724	17.7673
chr2	239685352	239685637	3C_PEAK_725	10.4855
chr2	239686041	239686386	3C_PEAK_726	18.6607
chr2	240072288	240072544	3C_PEAK_727	5.55183
chr2	240138523	240138666	3C_PEAK_728	4.90133
chr2	240180913	240181542	3C_PEAK_729	27.5817
chr2	240189192	240189361	3C_PEAK_730	7.93118
chr2	240190823	240191097	3C_PEAK_731	7.37749
chr2	240210829	240211173	3C_PEAK_732	9.46119
chr3	320029	320314	3C_PEAK_733	11.162
chr3	320514	320717	3C_PEAK_734	7.04566
chr3	2510705	2510889	3C_PEAK_735	4.52158
chr3	2987809	2987965	3C_PEAK_736	5.4763
chr3	3631655	3631798	3C_PEAK_737	5.38749
chr3	4549761	4550071	3C_PEAK_738	7.31835
chr3	4872683	4873193	3C_PEAK_739	11.8352
chr3	4880332	4880710	3C_PEAK_740	16.5316
chr3	4887533	4887975	3C_PEAK_741	7.95716
chr3	5019227	5019554	3C_PEAK_742	8.94064
chr3	5063971	5064135	3C_PEAK_743	4.57153
chr3	5541165	5541409	3C_PEAK_744	4.61515
chr3	6489789	6489944	3C_PEAK_745	5.84139
chr3	7489191	7489334	3C_PEAK_746	4.97374
chr3	11667695	11667863	3C_PEAK_747	6.4266
chr3	14443817	14444006	3C_PEAK_748	4.97608
chr3	15333759	15333976	3C_PEAK_749	4.60826
chr3	15402996	15403484	3C_PEAK_750	16.2783
chr3	15689099	15689361	3C_PEAK_751	7.54079
chr3	16475179	16475514	3C_PEAK_752	7.19449
chr3	16522965	16523209	3C_PEAK_753	7.54079
chr3	16550277	16550421	3C_PEAK_754	3.81944
chr3	16551579	16551905	3C_PEAK_755	4.97608
chr3	16562752	16562895	3C_PEAK_756	4.09598
chr3	16638229	16638421	3C_PEAK_757	6.7253
chr3	17223778	17223977	3C_PEAK_758	3.55191
chr3	17620937	17621080	3C_PEAK_759	5.60269
chr3	18486535	18486925	3C_PEAK_760	8.27099
chr3	18782284	18782803	3C_PEAK_761	10.1834
chr3	18782865	18783008	3C_PEAK_762	4.595
chr3	21487567	21487935	3C_PEAK_763	6.07452
chr3	23114276	23114455	3C_PEAK_764	7.57088
chr3	24545103	24545316	3C_PEAK_765	9.04317
chr3	25705282	25705504	3C_PEAK_766	5.89757
chr3	27575782	27576163	3C_PEAK_767	24.8259
chr3	28965645	28965795	3C_PEAK_768	6.42807
chr3	29523504	29523865	3C_PEAK_769	10.3605
chr3	30681540	30681763	3C_PEAK_770	6.43299
chr3	30684314	30684546	3C_PEAK_771	4.36215
chr3	30686259	30686621	3C_PEAK_772	8.21053
chr3	30696947	30697104	3C_PEAK_773	4.97608
chr3	31255487	31255716	3C_PEAK_774	5.32242
chr3	31563704	31563911	3C_PEAK_775	5.87806
chr3	31796157	31796516	3C_PEAK_776	29.7419
chr3	31993746	31994009	3C_PEAK_777	11.7561
chr3	32020574	32020736	3C_PEAK_778	4.3397
chr3	32408201	32408563	3C_PEAK_779	9.49533
chr3	32433009	32433176	3C_PEAK_780	7.66681
chr3	32470386	32470529	3C_PEAK_781	5.82816
chr3	32478412	32478643	3C_PEAK_782	9.70335
chr3	32480521	32480782	3C_PEAK_783	6.28399
chr3	32511350	32511613	3C_PEAK_784	5.51399
chr3	33131127	33131273	3C_PEAK_785	4.94225
chr3	33153172	33153324	3C_PEAK_786	5.82033
chr3	33771435	33771681	3C_PEAK_787	9.12086
chr3	34119436	34119585	3C_PEAK_788	6.33022
chr3	35338196	35338339	3C_PEAK_789	5.87806
chr3	35634221	35634376	3C_PEAK_790	6.76482
chr3	36953776	36954290	3C_PEAK_791	12.2991
chr3	36959665	36959811	3C_PEAK_792	5.02719
chr3	37216336	37216490	3C_PEAK_793	4.88348
chr3	39430469	39430707	3C_PEAK_794	6.4689
chr3	40211984	40212127	3C_PEAK_795	3.73206
chr3	40378770	40378950	3C_PEAK_796	6.37364
chr3	41013198	41013580	3C_PEAK_797	8.45933
chr3	41878333	41878476	3C_PEAK_798	5.64161
chr3	42247806	42248069	3C_PEAK_799	7.04518
chr3	43565032	43565181	3C_PEAK_800	5.97701
chr3	43934186	43934329	3C_PEAK_801	5.57855
chr3	44007755	44007898	3C_PEAK_802	4.90133
chr3	45654548	45654875	3C_PEAK_803	5.72153
chr3	45894423	45894627	3C_PEAK_804	7.46412
chr3	45902598	45903038	3C_PEAK_805	13.7461
chr3	45906198	45906603	3C_PEAK_806	16.71
chr3	45926408	45926620	3C_PEAK_807	6.28586
chr3	45957042	45957729	3C_PEAK_808	18.433
chr3	46134188	46134504	3C_PEAK_809	7.96173
chr3	46139999	46140156	3C_PEAK_810	7.35199
chr3	46228417	46228811	3C_PEAK_811	5.26518
chr3	46335548	46335722	3C_PEAK_812	5.47369
chr3	46340837	46341098	3C_PEAK_813	11.6828
chr3	46411393	46411672	3C_PEAK_814	10.7071
chr3	46412275	46412608	3C_PEAK_815	25.3209
chr3	46580583	46580830	3C_PEAK_816	3.34201
chr3	50711979	50712952	3C_PEAK_817	21.3426
chr3	51831068	51831218	3C_PEAK_818	4.90133
chr3	53079208	53079450	3C_PEAK_819	6.45629
chr3	53673765	53673936	3C_PEAK_820	6.37548
chr3	55709647	55709790	3C_PEAK_821	4.81773
chr3	55886587	55886917	3C_PEAK_822	17.5326
chr3	56759332	56759501	3C_PEAK_823	7.17746
chr3	56787328	56787731	3C_PEAK_824	10.5035
chr3	56788740	56788887	3C_PEAK_825	6.19871
chr3	56792662	56793053	3C_PEAK_826	9.42599
chr3	56817999	56818173	3C_PEAK_827	3.97913
chr3	56928914	56929170	3C_PEAK_828	11.947
chr3	56951647	56951941	3C_PEAK_829	3.77039
chr3	56952072	56952662	3C_PEAK_830	18.2236
chr3	56976546	56976874	3C_PEAK_831	13.7378
chr3	56994344	56994570	3C_PEAK_832	7.13807
chr3	57102616	57103003	3C_PEAK_833	21.7496
chr3	58027543	58027806	3C_PEAK_834	5.24522
chr3	58182320	58182581	3C_PEAK_835	5.02719
chr3	58204575	58205110	3C_PEAK_836	27.0786
chr3	58335575	58335922	3C_PEAK_837	10.6625
chr3	58669294	58669457	3C_PEAK_838	5.20766
chr3	58683298	58683578	3C_PEAK_839	18.5385
chr3	59360401	59360923	3C_PEAK_840	24.134
chr3	59371964	59372408	3C_PEAK_841	17.1762
chr3	59442926	59443117	3C_PEAK_842	7.9207
chr3	59552258	59552648	3C_PEAK_843	8.84635
chr3	59920893	59921060	3C_PEAK_844	6.77395
chr3	59996634	59996819	3C_PEAK_845	5.11121
chr3	60541597	60541806	3C_PEAK_846	9.56322
chr3	64894211	64894372	3C_PEAK_847	5.87806
chr3	64958629	64958842	3C_PEAK_848	10.7586
chr3	65950044	65950242	3C_PEAK_849	6.37548
chr3	66519638	66519965	3C_PEAK_850	18.5667
chr3	66523003	66523271	3C_PEAK_851	5.38024
chr3	66531224	66531499	3C_PEAK_852	8.59828
chr3	66633207	66633600	3C_PEAK_853	24.0957
chr3	67048933	67049479	3C_PEAK_854	8.21053
chr3	67081217	67081369	3C_PEAK_855	6.33022
chr3	67439708	67439999	3C_PEAK_856	14.8827
chr3	69141106	69141305	3C_PEAK_857	5.42609
chr3	71112210	71112381	3C_PEAK_858	5.80191
chr3	71113357	71113589	3C_PEAK_859	6.46294
chr3	71113873	71114036	3C_PEAK_860	5.18319
chr3	71117263	71117406	3C_PEAK_861	5.87806
chr3	71136555	71137219	3C_PEAK_862	19.0634
chr3	71275800	71276338	3C_PEAK_863	15.4658
chr3	71276489	71276775	3C_PEAK_864	12.5661
chr3	71350184	71350540	3C_PEAK_865	14.9212
chr3	71407430	71407701	3C_PEAK_866	9.21652
chr3	71409911	71410121	3C_PEAK_867	7.57088
chr3	71442276	71442433	3C_PEAK_868	6.19871
chr3	71471041	71471347	3C_PEAK_869	6.2201
chr3	72213136	72213372	3C_PEAK_870	5.02719
chr3	72359662	72360062	3C_PEAK_871	18.6285
chr3	72361568	72361805	3C_PEAK_872	8.70814
chr3	72631491	72631804	3C_PEAK_873	6.57156
chr3	72806174	72806413	3C_PEAK_874	13.1866
chr3	72898002	72898230	3C_PEAK_875	10.9211
chr3	75698673	75698852	3C_PEAK_876	2.69067
chr3	75717413	75717585	3C_PEAK_877	5.06435
chr3	82343063	82343412	3C_PEAK_878	6.37548
chr3	87723924	87724206	3C_PEAK_879	9.18999
chr3	98361642	98361895	3C_PEAK_880	6.57158
chr3	98699841	98700093	3C_PEAK_881	4.85725
chr3	99766283	99766440	3C_PEAK_882	5.14297
chr3	99806172	99806401	3C_PEAK_883	8.85734
chr3	101098922	101099138	3C_PEAK_884	7.07708
chr3	101237320	101237514	3C_PEAK_885	4.81773
chr3	101510802	101510953	3C_PEAK_886	5.20766
chr3	101655520	101655809	3C_PEAK_887	10.14
chr3	101706789	101706983	3C_PEAK_888	5.97129
chr3	102937020	102937472	3C_PEAK_889	13.5479
chr3	105086861	105087004	3C_PEAK_890	5.81941
chr3	105556034	105556313	3C_PEAK_891	4.77429
chr3	105585513	105585934	3C_PEAK_892	16.9121
chr3	105903832	105904003	3C_PEAK_893	5.22488
chr3	106021418	106021595	3C_PEAK_894	6.48732
chr3	107843164	107843641	3C_PEAK_895	8.72059
chr3	108298965	108299281	3C_PEAK_896	7.01708
chr3	110455264	110455609	3C_PEAK_897	10.109
chr3	110532956	110533370	3C_PEAK_898	10.7586
chr3	111258206	111258424	3C_PEAK_899	8.26234
chr3	111811554	111811716	3C_PEAK_900	5.48356
chr3	112321062	112321418	3C_PEAK_901	16.6699
chr3	112391771	112392156	3C_PEAK_902	6.73933
chr3	112395635	112396026	3C_PEAK_903	31.42
chr3	113557616	113558003	3C_PEAK_904	13.5644
chr3	113961918	113962109	3C_PEAK_905	10.2647
chr3	116735990	116736419	3C_PEAK_906	14.5857
chr3	117198057	117198263	3C_PEAK_907	6.73933
chr3	121711557	121711857	3C_PEAK_908	6.51982
chr3	121813148	121813346	3C_PEAK_909	4.22967
chr3	122295100	122295361	3C_PEAK_910	7.71446
chr3	122328881	122329142	3C_PEAK_911	5.22739
chr3	123255459	123255733	3C_PEAK_912	5.72249
chr3	124827054	124827280	3C_PEAK_913	3.79621
chr3	124860373	124860765	3C_PEAK_914	8.03633
chr3	125819531	125819800	3C_PEAK_915	17.182
chr3	126793659	126794196	3C_PEAK_916	6.96651
chr3	126947851	126947994	3C_PEAK_917	5.13498
chr3	128166447	128166820	3C_PEAK_918	7.00965
chr3	128995309	128995553	3C_PEAK_919	4.52174
chr3	129001524	129001857	3C_PEAK_920	9.00705
chr3	131450581	131450731	3C_PEAK_921	4.04808
chr3	134013178	134013426	3C_PEAK_922	7.95972
chr3	134623187	134623402	3C_PEAK_923	4.68853
chr3	138089980	138090275	3C_PEAK_924	18.0737
chr3	141206528	141206862	3C_PEAK_925	6.2201
chr3	142800959	142801267	3C_PEAK_926	4.34087
chr3	142877536	142877818	3C_PEAK_927	4.45601
chr3	143254933	143255095	3C_PEAK_928	4.70261
chr3	144014093	144014262	3C_PEAK_929	6.84311
chr3	145618000	145618171	3C_PEAK_930	6.08276
chr3	146221613	146221759	3C_PEAK_931	4.72727
chr3	146423037	146423365	3C_PEAK_932	10.4153
chr3	147236370	147236566	3C_PEAK_933	6.78238
chr3	148037300	148037693	3C_PEAK_934	6.4689
chr3	148921645	148921876	3C_PEAK_935	5.22488
chr3	149303286	149303441	3C_PEAK_936	6.28586
chr3	149444908	149445056	3C_PEAK_937	6.33022
chr3	152455026	152455237	3C_PEAK_938	4.71095
chr3	154115709	154116611	3C_PEAK_939	39.3701
chr3	155213368	155213512	3C_PEAK_940	6.77395
chr3	156585114	156585291	3C_PEAK_941	5.70259
chr3	159579518	159579661	3C_PEAK_942	3.77039
chr3	160473011	160473765	3C_PEAK_943	10.4153
chr3	160519356	160519955	3C_PEAK_944	13.1866
chr3	160604332	160604475	3C_PEAK_945	5.06431
chr3	167409237	167409466	3C_PEAK_946	8.88366
chr3	167491356	167491512	3C_PEAK_947	4.22967
chr3	169559152	169559380	3C_PEAK_948	7.44133
chr3	169564547	169564914	3C_PEAK_949	11.2985
chr3	169773040	169773334	3C_PEAK_950	8.59056
chr3	169774469	169774952	3C_PEAK_951	21.2312
chr3	170075479	170075826	3C_PEAK_952	7.24673
chr3	170290762	170290913	3C_PEAK_953	7.44133
chr3	170350530	170350988	3C_PEAK_954	25.8946
chr3	170352380	170352841	3C_PEAK_955	15.0816
chr3	170902168	170902326	3C_PEAK_956	4.77047
chr3	171564510	171564736	3C_PEAK_957	7.96935
chr3	171594570	171594802	3C_PEAK_958	10.3996
chr3	171824917	171825066	3C_PEAK_959	4.97608
chr3	171825310	171825527	3C_PEAK_960	6.65075
chr3	172298518	172298717	3C_PEAK_961	6.99431
chr3	175195554	175196073	3C_PEAK_962	41.0278
chr3	175204223	175204460	3C_PEAK_963	10.1137
chr3	175207144	175207709	3C_PEAK_964	17.931
chr3	176915102	176915716	3C_PEAK_965	7.1823
chr3	177032827	177033019	3C_PEAK_966	8.45606
chr3	177069542	177070059	3C_PEAK_967	21.994
chr3	177077605	177077910	3C_PEAK_968	9.12414
chr3	177137845	177138063	3C_PEAK_969	6.20647
chr3	177159868	177160101	3C_PEAK_970	5.84139
chr3	177256882	177257105	3C_PEAK_971	7.95972
chr3	178237045	178237188	3C_PEAK_972	4.45172
chr3	179674438	179674688	3C_PEAK_973	6.39749
chr3	182879528	182879701	3C_PEAK_974	5.29856
chr3	183234116	183234366	3C_PEAK_975	8.58812
chr3	183245194	183245361	3C_PEAK_976	5.23666
chr3	183273381	183273794	3C_PEAK_977	20.5719
chr3	183309560	183310233	3C_PEAK_978	30.6333
chr3	184925758	184925908	3C_PEAK_979	6.93665
chr3	185255269	185255685	3C_PEAK_980	3.142
chr3	185450186	185450377	3C_PEAK_981	7.96935
chr3	186228969	186229238	3C_PEAK_982	6.4689
chr3	186545054	186545752	3C_PEAK_983	10.2639
chr3	187366105	187366319	3C_PEAK_984	7.35199
chr3	187520855	187521000	3C_PEAK_985	4.22967
chr3	187546719	187547266	3C_PEAK_986	19.895
chr3	187636937	187637185	3C_PEAK_987	3.77039
chr3	187653602	187653918	3C_PEAK_988	6.70292
chr3	188027484	188027956	3C_PEAK_989	19.7148
chr3	188160322	188160473	3C_PEAK_990	4.28866
chr3	188471113	188471413	3C_PEAK_991	8.36782
chr3	188954135	188954432	3C_PEAK_992	10.1246
chr3	189006424	189006627	3C_PEAK_993	5.71441
chr3	189042551	189042838	3C_PEAK_994	6.14957
chr3	189281779	189281984	3C_PEAK_995	5.41188
chr3	189305043	189305238	3C_PEAK_996	6.43299
chr3	189391387	189391601	3C_PEAK_997	5.47369
chr3	189814131	189814299	3C_PEAK_998	6.37548
chr3	190439281	190439491	3C_PEAK_999	7.17242
chr3	191760090	191760286	3C_PEAK_1000	8.7943
chr3	193818773	193819126	3C_PEAK_1001	17.4879
chr3	193849097	193849269	3C_PEAK_1002	4.97608
chr3	197222525	197222766	3C_PEAK_1003	5.57855
chr3	197661346	197661531	3C_PEAK_1004	6.70213
chr3	197798939	197799113	3C_PEAK_1005	3.98233
chr3	197807296	197808338	3C_PEAK_1006	58.5747
chr4	929788	930197	3C_PEAK_1007	11.6938
chr4	1040329	1040535	3C_PEAK_1008	6.33022
chr4	1212756	1213347	3C_PEAK_1009	7.04099
chr4	2789166	2789401	3C_PEAK_1010	11.6828
chr4	2847101	2847267	3C_PEAK_1011	5.24522
chr4	3015592	3015781	3C_PEAK_1012	7.9207
chr4	6182631	6182929	3C_PEAK_1013	6.92787
chr4	6280631	6280774	3C_PEAK_1014	3.98086
chr4	12699712	12699897	3C_PEAK_1015	7.23454
chr4	12703147	12703307	3C_PEAK_1016	6.33022
chr4	13530222	13530462	3C_PEAK_1017	9.46119
chr4	13785701	13786035	3C_PEAK_1018	19.895
chr4	14857808	14858294	3C_PEAK_1019	5.65559
chr4	15780525	15780810	3C_PEAK_1020	7.04566
chr4	21292189	21292500	3C_PEAK_1021	14.7433
chr4	22073483	22073627	3C_PEAK_1022	6.77395
chr4	22709078	22709420	3C_PEAK_1023	9.11729
chr4	23913438	23913635	3C_PEAK_1024	3.23445
chr4	24472563	24472711	3C_PEAK_1025	4.97374
chr4	25871818	25872044	3C_PEAK_1026	9.04317
chr4	26077875	26078088	3C_PEAK_1027	6.09652
chr4	26131867	26132104	3C_PEAK_1028	10.9105
chr4	26181131	26181338	3C_PEAK_1029	5.48356
chr4	26194939	26195119	3C_PEAK_1030	5.72249
chr4	26196464	26196912	3C_PEAK_1031	6.73933
chr4	26199002	26199314	3C_PEAK_1032	5.9687
chr4	26733070	26733243	3C_PEAK_1033	9.48111
chr4	26748417	26748930	3C_PEAK_1034	35.1772
chr4	26753465	26753779	3C_PEAK_1035	7.33132
chr4	26828361	26828734	3C_PEAK_1036	9.40462
chr4	26886115	26886403	3C_PEAK_1037	6.4689
chr4	26994379	26994615	3C_PEAK_1038	4.85725
chr4	36287745	36288145	3C_PEAK_1039	9.95345
chr4	36846183	36846378	3C_PEAK_1040	5.97129
chr4	37243394	37243597	3C_PEAK_1041	15.8256
chr4	37246228	37246834	3C_PEAK_1042	9.95216
chr4	37402121	37402527	3C_PEAK_1043	8.6794
chr4	37893216	37893509	3C_PEAK_1044	5.82033
chr4	38133804	38134295	3C_PEAK_1045	19.8993
chr4	38308102	38308503	3C_PEAK_1046	7.41953
chr4	38312098	38312267	3C_PEAK_1047	4.88348
chr4	38412815	38412980	3C_PEAK_1048	5.55183
chr4	38505328	38505655	3C_PEAK_1049	11.2718
chr4	38505897	38506040	3C_PEAK_1050	5.22739
chr4	38511267	38511440	3C_PEAK_1051	5.54622
chr4	38525546	38525893	3C_PEAK_1052	5.41087
chr4	38664971	38665435	3C_PEAK_1053	9.97613
chr4	38805732	38805967	3C_PEAK_1054	3.66029
chr4	38807318	38807658	3C_PEAK_1055	3.43652
chr4	39355151	39355323	3C_PEAK_1056	6.8573
chr4	39625938	39626148	3C_PEAK_1057	6.26193
chr4	39633429	39633672	3C_PEAK_1058	9.00705
chr4	39638511	39638711	3C_PEAK_1059	4.22967
chr4	39640156	39640442	3C_PEAK_1060	3.79826
chr4	40230404	40230556	3C_PEAK_1061	5.81941
chr4	40675108	40675327	3C_PEAK_1062	5.98643
chr4	40765426	40765650	3C_PEAK_1063	6.76485
chr4	42169652	42170052	3C_PEAK_1064	14.8313
chr4	42462130	42462361	3C_PEAK_1065	12.4129
chr4	42490264	42490422	3C_PEAK_1066	6.19244
chr4	42635619	42635781	3C_PEAK_1067	5.38024
chr4	47533722	47533898	3C_PEAK_1068	4.47847
chr4	48049400	48049759	3C_PEAK_1069	10.8522
chr4	48067675	48068081	3C_PEAK_1070	11.954
chr4	48501693	48502060	3C_PEAK_1071	11.2718
chr4	48797232	48797529	3C_PEAK_1072	17.931
chr4	52772619	52772780	3C_PEAK_1073	5.82033
chr4	54042533	54042714	3C_PEAK_1074	6.57158
chr4	54506692	54507133	3C_PEAK_1075	14.0287
chr4	54507436	54507580	3C_PEAK_1076	6.389
chr4	54614606	54614835	3C_PEAK_1077	6.28586
chr4	57624179	57624497	3C_PEAK_1078	6.67189
chr4	57726199	57726387	3C_PEAK_1079	7.11124
chr4	57727024	57727204	3C_PEAK_1080	7.82995
chr4	71527043	71527307	3C_PEAK_1081	12.1767
chr4	71740050	71740263	3C_PEAK_1082	7.00678
chr4	71860487	71860767	3C_PEAK_1083	11.9426
chr4	72424019	72424248	3C_PEAK_1084	7.89715
chr4	72470549	72470756	3C_PEAK_1085	3.56093
chr4	72766187	72766363	3C_PEAK_1086	7.17242
chr4	74584454	74584653	3C_PEAK_1087	7.37196
chr4	74593584	74593787	3C_PEAK_1088	11.9392
chr4	75845080	75845398	3C_PEAK_1089	11.6828
chr4	75846824	75847024	3C_PEAK_1090	7.57088
chr4	75869758	75870024	3C_PEAK_1091	5.57855
chr4	76097823	76098124	3C_PEAK_1092	14.5048
chr4	76822683	76822912	3C_PEAK_1093	6.72158
chr4	76933323	76933664	3C_PEAK_1094	8.07819
chr4	76937535	76937823	3C_PEAK_1095	10.3664
chr4	76955765	76955939	3C_PEAK_1096	7.17746
chr4	76976243	76976415	3C_PEAK_1097	5.06435
chr4	76979291	76980132	3C_PEAK_1098	65.9021
chr4	77120016	77120167	3C_PEAK_1099	4.72727
chr4	77120862	77121174	3C_PEAK_1100	7.77957
chr4	77134794	77135351	3C_PEAK_1101	4.74769
chr4	77222578	77222905	3C_PEAK_1102	11.9426
chr4	77437207	77437497	3C_PEAK_1103	11.954
chr4	77650604	77650748	3C_PEAK_1104	4.28866
chr4	77687038	77687251	3C_PEAK_1105	8.27099
chr4	78508058	78508499	3C_PEAK_1106	7.96466
chr4	78550918	78551416	3C_PEAK_1107	37.8544
chr4	78739785	78740043	3C_PEAK_1108	7.9207
chr4	79578269	79578547	3C_PEAK_1109	4.72727
chr4	79583270	79583523	3C_PEAK_1110	5.06435
chr4	79671335	79671514	3C_PEAK_1111	4.61515
chr4	81818754	81818925	3C_PEAK_1112	4.39715
chr4	81973264	81973573	3C_PEAK_1113	10.4904
chr4	83214571	83214733	3C_PEAK_1114	4.97608
chr4	83826419	83826670	3C_PEAK_1115	6.84316
chr4	83827662	83827808	3C_PEAK_1116	4.24624
chr4	84099353	84099496	3C_PEAK_1117	3.81944
chr4	84139081	84139245	3C_PEAK_1118	3.84948
chr4	84143108	84143276	3C_PEAK_1119	5.11124
chr4	84156973	84157293	3C_PEAK_1120	9.40522
chr4	84194063	84194258	3C_PEAK_1121	6.69218
chr4	84197488	84197844	3C_PEAK_1122	10.3873
chr4	84205706	84205889	3C_PEAK_1123	3.97986
chr4	86581968	86582319	3C_PEAK_1124	9.13495
chr4	86623279	86623484	3C_PEAK_1125	7.13807
chr4	86646451	86646608	3C_PEAK_1126	3.98086
chr4	88419831	88419984	3C_PEAK_1127	5.60011
chr4	88420992	88421135	3C_PEAK_1128	5.75013
chr4	89079316	89079603	3C_PEAK_1129	6.08276
chr4	90215791	90215934	3C_PEAK_1130	4.13772
chr4	90228793	90229025	3C_PEAK_1131	5.57855
chr4	94578734	94578950	3C_PEAK_1132	7.68669
chr4	96463076	96463271	3C_PEAK_1133	6.63075
chr4	99210653	99210882	3C_PEAK_1134	11.1571
chr4	99400775	99401043	3C_PEAK_1135	6.91239
chr4	99523585	99523728	3C_PEAK_1136	5.51399
chr4	99584565	99584942	3C_PEAK_1137	6.71771
chr4	99860748	99860907	3C_PEAK_1138	6.77395
chr4	100768573	100768801	3C_PEAK_1139	6.64274
chr4	100772253	100772457	3C_PEAK_1140	5.68306
chr4	101935735	101935878	3C_PEAK_1141	4.96275
chr4	101940130	101940321	3C_PEAK_1142	6.61658
chr4	102181090	102181318	3C_PEAK_1143	4.90133
chr4	102249307	102249450	3C_PEAK_1144	5.15527
chr4	102249558	102249860	3C_PEAK_1145	5.22488
chr4	102711680	102711954	3C_PEAK_1146	10.5346
chr4	102728173	102728393	3C_PEAK_1147	11.1894
chr4	103448981	103449165	3C_PEAK_1148	8.11782
chr4	104419431	104419752	3C_PEAK_1149	18.5894
chr4	105790076	105790421	3C_PEAK_1150	10.4153
chr4	105887880	105888166	3C_PEAK_1151	6.91239
chr4	105981898	105982098	3C_PEAK_1152	9.42878
chr4	111218122	111218346	3C_PEAK_1153	5.61844
chr4	112826809	112827025	3C_PEAK_1154	4.595
chr4	113120737	113120958	3C_PEAK_1155	9.50432
chr4	113656838	113657058	3C_PEAK_1156	5.72249
chr4	114604213	114604649	3C_PEAK_1157	20.8576
chr4	115344793	115345091	3C_PEAK_1158	21.5499
chr4	115524659	115525004	3C_PEAK_1159	11.9426
chr4	116151138	116151314	3C_PEAK_1160	7.23454
chr4	117645524	117645728	3C_PEAK_1161	9.24418
chr4	120159325	120159536	3C_PEAK_1162	6.19244
chr4	120619151	120619381	3C_PEAK_1163	7.23454
chr4	121765692	121766192	3C_PEAK_1164	18.3295
chr4	121776766	121777017	3C_PEAK_1165	8.48245
chr4	122059273	122059523	3C_PEAK_1166	4.72727
chr4	122075259	122075559	3C_PEAK_1167	7.96466
chr4	122121354	122121660	3C_PEAK_1168	12.6798
chr4	122122108	122122260	3C_PEAK_1169	4.42317
chr4	122164663	122164933	3C_PEAK_1170	7.87402
chr4	122177579	122177882	3C_PEAK_1171	6.84316
chr4	122199895	122200542	3C_PEAK_1172	11.033
chr4	123463447	123464088	3C_PEAK_1173	20.5793
chr4	123499609	123499901	3C_PEAK_1174	3.676
chr4	123505737	123505950	3C_PEAK_1175	9.16475
chr4	123553947	123554154	3C_PEAK_1176	8.88366
chr4	123556369	123556626	3C_PEAK_1177	10.4855
chr4	123686046	123686211	3C_PEAK_1178	3.98086
chr4	124593285	124593448	3C_PEAK_1179	6.28586
chr4	124697534	124697714	3C_PEAK_1180	5.57855
chr4	125858443	125858629	3C_PEAK_1181	5.80191
chr4	128619970	128620212	3C_PEAK_1182	7.81146
chr4	138924533	138924738	3C_PEAK_1183	4.39879
chr4	140187715	140188404	3C_PEAK_1184	12.7473
chr4	140477163	140477306	3C_PEAK_1185	4.72613
chr4	140779854	140780247	3C_PEAK_1186	29.3454
chr4	140781895	140782068	3C_PEAK_1187	7.57088
chr4	140871781	140871974	3C_PEAK_1188	5.82033
chr4	140993088	140993280	3C_PEAK_1189	10.4153
chr4	141036358	141036521	3C_PEAK_1190	5.75012
chr4	141077730	141077882	3C_PEAK_1191	6.81494
chr4	141477926	141478160	3C_PEAK_1192	4.60826
chr4	144325677	144326090	3C_PEAK_1193	7.72535
chr4	144590192	144590383	3C_PEAK_1194	6.08276
chr4	146984328	146984520	3C_PEAK_1195	4.45172
chr4	148864289	148864561	3C_PEAK_1196	5.22488
chr4	148902450	148902642	3C_PEAK_1197	4.68153
chr4	150959799	150960153	3C_PEAK_1198	12.9747
chr4	151003399	151003670	3C_PEAK_1199	20.411
chr4	151044258	151044569	3C_PEAK_1200	10.8237
chr4	151048183	151048348	3C_PEAK_1201	5.26728
chr4	152328886	152329129	3C_PEAK_1202	7.02304
chr4	156412603	156413038	3C_PEAK_1203	8.59101
chr4	157394456	157394635	3C_PEAK_1204	4.90133
chr4	159972822	159973100	3C_PEAK_1205	6.18294
chr4	162285056	162285250	3C_PEAK_1206	6.77395
chr4	163813571	163813894	3C_PEAK_1207	12.09
chr4	164013325	164013525	3C_PEAK_1208	7.87402
chr4	169781433	169781694	3C_PEAK_1209	6.28399
chr4	175628502	175628725	3C_PEAK_1210	12.3525
chr4	176882800	176883209	3C_PEAK_1211	14.9282
chr4	182540948	182541104	3C_PEAK_1212	7.3742
chr4	184425203	184425519	3C_PEAK_1213	10.2224
chr4	184644210	184644647	3C_PEAK_1214	36.4535
chr4	185209707	185209872	3C_PEAK_1215	4.81773
chr4	185305526	185305898	3C_PEAK_1216	8.01014
chr4	185435378	185435869	3C_PEAK_1217	19.2709
chr4	185455839	185455984	3C_PEAK_1218	3.97986
chr4	185957178	185957420	3C_PEAK_1219	6.00828
chr4	186086742	186086908	3C_PEAK_1220	3.97913
chr4	186400636	186400856	3C_PEAK_1221	7.65832
chr4	186400958	186401101	3C_PEAK_1222	4.56747
chr4	186979977	186980155	3C_PEAK_1223	6.43299
chr4	187055513	187055735	3C_PEAK_1224	12.866
chr4	190552420	190553032	3C_PEAK_1225	8.45933
chr4	190952495	190952703	3C_PEAK_1226	13.1723
chr5	402999	403363	3C_PEAK_1227	3.50115
chr5	1312941	1313658	3C_PEAK_1228	78.1387
chr5	1315955	1316398	3C_PEAK_1229	11.3112
chr5	5421442	5421625	3C_PEAK_1230	5.70259
chr5	6480605	6481105	3C_PEAK_1231	3.84948
chr5	6484020	6484248	3C_PEAK_1232	10.4548
chr5	6496456	6496632	3C_PEAK_1233	6.96651
chr5	7878782	7878937	3C_PEAK_1234	4.18933
chr5	9362100	9362328	3C_PEAK_1235	5.86506
chr5	9362782	9363004	3C_PEAK_1236	4.60826
chr5	9363066	9363451	3C_PEAK_1237	9.45455
chr5	9381675	9381926	3C_PEAK_1238	6.28399
chr5	9405602	9405787	3C_PEAK_1239	7.60345
chr5	10607190	10607637	3C_PEAK_1240	6.25258
chr5	10635407	10635666	3C_PEAK_1241	5.17892
chr5	15501691	15502024	3C_PEAK_1242	15.9387
chr5	16785372	16785587	3C_PEAK_1243	11.304
chr5	17229051	17229231	3C_PEAK_1244	5.57855
chr5	17282412	17282804	3C_PEAK_1245	20.8099
chr5	17317105	17317558	3C_PEAK_1246	24.8687
chr5	17317635	17317834	3C_PEAK_1247	8.59101
chr5	17425623	17425775	3C_PEAK_1248	7.23454
chr5	32531405	32531888	3C_PEAK_1249	13.4354
chr5	32538293	32538469	3C_PEAK_1250	6.86204
chr5	32542830	32542987	3C_PEAK_1251	4.22459
chr5	32573127	32573526	3C_PEAK_1252	7.66686
chr5	32583699	32584078	3C_PEAK_1253	7.46412
chr5	33850222	33850464	3C_PEAK_1254	8.2859
chr5	35319794	35320035	3C_PEAK_1255	5.42869
chr5	37811472	37811896	3C_PEAK_1256	5.57855
chr5	38453640	38453947	3C_PEAK_1257	17.06
chr5	39658150	39658358	3C_PEAK_1258	8.59101
chr5	40224118	40224330	3C_PEAK_1259	5.82033
chr5	40277227	40277630	3C_PEAK_1260	13.1866
chr5	40386494	40386652	3C_PEAK_1261	5.94839
chr5	40490758	40491044	3C_PEAK_1262	5.02719
chr5	40570752	40571249	3C_PEAK_1263	17.7673
chr5	40578625	40579584	3C_PEAK_1264	27.859
chr5	49797408	49797632	3C_PEAK_1265	6.20647
chr5	50149113	50149335	3C_PEAK_1266	5.64925
chr5	52319876	52320089	3C_PEAK_1267	6.4689
chr5	52337174	52337415	3C_PEAK_1268	5.20766
chr5	53075541	53075725	3C_PEAK_1269	7.96935
chr5	53942081	53942354	3C_PEAK_1270	10.4153
chr5	54164359	54164639	3C_PEAK_1271	6.43299
chr5	54198518	54199212	3C_PEAK_1272	67.3102
chr5	54660655	54660824	3C_PEAK_1273	5.08299
chr5	54716893	54717207	3C_PEAK_1274	6.69218
chr5	55322741	55322986	3C_PEAK_1275	5.44613
chr5	55376570	55376779	3C_PEAK_1276	4.45172
chr5	55444415	55444621	3C_PEAK_1277	5.61844
chr5	55624825	55625038	3C_PEAK_1278	5.20766
chr5	55965954	55966194	3C_PEAK_1279	8.0765
chr5	55982398	55982664	3C_PEAK_1280	5.60269
chr5	55988140	55988682	3C_PEAK_1281	20.2862
chr5	56087282	56087568	3C_PEAK_1282	20.7993
chr5	56471463	56471676	3C_PEAK_1283	4.70261
chr5	56472228	56472565	3C_PEAK_1284	17.3646
chr5	58474023	58474244	3C_PEAK_1285	10.4771
chr5	58476378	58476694	3C_PEAK_1286	14.8313
chr5	58534419	58534654	3C_PEAK_1287	15.4507
chr5	60615735	60616006	3C_PEAK_1288	6.04744
chr5	60623935	60624279	3C_PEAK_1289	17.1546
chr5	60830233	60830872	3C_PEAK_1290	10.5875
chr5	60998139	60998437	3C_PEAK_1291	10.109
chr5	61000147	61000324	3C_PEAK_1292	4.97608
chr5	61086616	61086772	3C_PEAK_1293	5.20764
chr5	64110017	64110215	3C_PEAK_1294	10.4855
chr5	64362255	64362427	3C_PEAK_1295	6.17923
chr5	65811071	65811357	3C_PEAK_1296	12.5457
chr5	66136471	66136936	3C_PEAK_1297	36.1473
chr5	66502823	66503109	3C_PEAK_1298	9.43611
chr5	67366556	67366871	3C_PEAK_1299	11.5002
chr5	67510880	67511459	3C_PEAK_1300	5.57001
chr5	67936958	67937389	3C_PEAK_1301	16.4944
chr5	68007321	68007670	3C_PEAK_1302	5.82033
chr5	71490706	71490958	3C_PEAK_1303	10.7217
chr5	71594015	71594203	3C_PEAK_1304	8.05856
chr5	72456103	72456396	3C_PEAK_1305	7.21531
chr5	72509479	72509729	3C_PEAK_1306	7.35199
chr5	72990093	72990236	3C_PEAK_1307	6.19871
chr5	73194914	73195096	3C_PEAK_1308	5.72249
chr5	73874543	73874883	3C_PEAK_1309	8.4335
chr5	73875030	73875342	3C_PEAK_1310	12.5279
chr5	73927550	73927728	3C_PEAK_1311	3.40984
chr5	73934905	73935292	3C_PEAK_1312	9.80266
chr5	75143335	75143665	3C_PEAK_1313	4.97608
chr5	75987744	75987943	3C_PEAK_1314	7.66684
chr5	76028872	76029167	3C_PEAK_1315	4.68853
chr5	76034629	76035085	3C_PEAK_1316	5.78783
chr5	78281564	78281707	3C_PEAK_1317	3.91498
chr5	79182729	79183053	3C_PEAK_1318	12.3525
chr5	79286113	79286369	3C_PEAK_1319	5.42869
chr5	82050673	82050846	3C_PEAK_1320	5.72249
chr5	82653685	82654039	3C_PEAK_1321	7.17242
chr5	86506585	86506904	3C_PEAK_1322	8.37866
chr5	86636574	86636853	3C_PEAK_1323	11.8385
chr5	87955296	87955637	3C_PEAK_1324	11.028
chr5	88597527	88597681	3C_PEAK_1325	4.39879
chr5	88604384	88604821	3C_PEAK_1326	8.67036
chr5	88639527	88639788	3C_PEAK_1327	9.00718
chr5	90568815	90569092	3C_PEAK_1328	17.4163
chr5	90657142	90657510	3C_PEAK_1329	7.04566
chr5	94081917	94082100	3C_PEAK_1330	6.929
chr5	94423702	94423875	3C_PEAK_1331	6.08276
chr5	94527173	94527316	3C_PEAK_1332	5.46129
chr5	95263718	95263954	3C_PEAK_1333	4.22967
chr5	96296879	96297051	3C_PEAK_1334	6.26639
chr5	96883746	96883928	3C_PEAK_1335	7.22328
chr5	98362936	98363500	3C_PEAK_1336	13.1723
chr5	99379253	99379477	3C_PEAK_1337	7.88585
chr5	99501071	99501347	3C_PEAK_1338	13.1866
chr5	102596685	102596940	3C_PEAK_1339	6.94354
chr5	102676811	102676992	3C_PEAK_1340	5.97129
chr5	106625151	106625347	3C_PEAK_1341	12.1655
chr5	106629946	106630134	3C_PEAK_1342	9.49533
chr5	106906576	106906801	3C_PEAK_1343	6.57158
chr5	106926488	106926635	3C_PEAK_1344	5.4763
chr5	106997070	106997249	3C_PEAK_1345	3.676
chr5	107148231	107148575	3C_PEAK_1346	5.65559
chr5	107149391	107149572	3C_PEAK_1347	7.17242
chr5	107856966	107857318	3C_PEAK_1348	7.04566
chr5	107970787	107970934	3C_PEAK_1349	4.97608
chr5	108491387	108491537	3C_PEAK_1350	4.47847
chr5	108497823	108498107	3C_PEAK_1351	9.39807
chr5	109031043	109031594	3C_PEAK_1352	4.40437
chr5	109124455	109124622	3C_PEAK_1353	9.74595
chr5	110590431	110590625	3C_PEAK_1354	5.20766
chr5	114293085	114293446	3C_PEAK_1355	8.27099
chr5	114313749	114313985	3C_PEAK_1356	5.94839
chr5	114970150	114970361	3C_PEAK_1357	3.48326
chr5	114973790	114974022	3C_PEAK_1358	12.603
chr5	115412071	115412252	3C_PEAK_1359	5.91826
chr5	115420996	115421162	3C_PEAK_1360	5.81941
chr5	115962626	115962943	3C_PEAK_1361	13.7024
chr5	117076169	117076337	3C_PEAK_1362	5.84139
chr5	117335673	117336100	3C_PEAK_1363	11.1571
chr5	118367012	118367220	3C_PEAK_1364	4.91274
chr5	118691546	118691796	3C_PEAK_1365	6.04744
chr5	120735591	120735803	3C_PEAK_1366	7.57088
chr5	122783816	122784232	3C_PEAK_1367	7.95972
chr5	123390372	123390538	3C_PEAK_1368	4.2623
chr5	123780117	123780430	3C_PEAK_1369	12.6415
chr5	123840030	123840230	3C_PEAK_1370	7.10309
chr5	123919430	123919796	3C_PEAK_1371	10.7162
chr5	123985390	123985830	3C_PEAK_1372	10.7217
chr5	124747729	124747956	3C_PEAK_1373	5.97129
chr5	125296911	125297188	3C_PEAK_1374	13.4354
chr5	126347912	126348234	3C_PEAK_1375	5.95039
chr5	130560281	130560498	3C_PEAK_1376	6.85121
chr5	131009024	131009258	3C_PEAK_1377	7.61606
chr5	131189913	131190124	3C_PEAK_1378	6.71771
chr5	131355971	131356152	3C_PEAK_1379	8.88657
chr5	131433927	131434191	3C_PEAK_1380	7.2361
chr5	131434862	131435186	3C_PEAK_1381	9.21652
chr5	131436565	131436947	3C_PEAK_1382	6.71771
chr5	131515092	131515252	3C_PEAK_1383	5.20766
chr5	131971650	131971903	3C_PEAK_1384	6.38905
chr5	133450424	133450612	3C_PEAK_1385	5.68831
chr5	133468178	133468377	3C_PEAK_1386	7.38702
chr5	133474064	133474310	3C_PEAK_1387	8.58812
chr5	134607795	134608122	3C_PEAK_1388	7.96935
chr5	135367071	135367228	3C_PEAK_1389	5.97129
chr5	135477368	135477604	3C_PEAK_1390	6.68389
chr5	138783009	138783266	3C_PEAK_1391	5.65559
chr5	139015929	139016086	3C_PEAK_1392	6.00013
chr5	141397772	141398001	3C_PEAK_1393	5.60696
chr5	141488593	141488846	3C_PEAK_1394	6.92787
chr5	141489526	141489908	3C_PEAK_1395	21.0691
chr5	141497940	141498200	3C_PEAK_1396	9.49533
chr5	144436447	144436722	3C_PEAK_1397	11.954
chr5	150002716	150002883	3C_PEAK_1398	4.16
chr5	150163244	150163465	3C_PEAK_1399	5.26728
chr5	150831452	150831596	3C_PEAK_1400	5.20766
chr5	156646855	156647190	3C_PEAK_1401	5.44613
chr5	157023573	157023851	3C_PEAK_1402	9.87458
chr5	157287622	157288677	3C_PEAK_1403	35.1903
chr5	157288814	157289000	3C_PEAK_1404	4.595
chr5	157289675	157289860	3C_PEAK_1405	5.65559
chr5	157970631	157970846	3C_PEAK_1406	9.88449
chr5	157986617	157986804	3C_PEAK_1407	4.42317
chr5	157987333	157987535	3C_PEAK_1408	9.62362
chr5	158179443	158179703	3C_PEAK_1409	7.65832
chr5	158836936	158837098	3C_PEAK_1410	6.2201
chr5	158854571	158854945	3C_PEAK_1411	10.1154
chr5	158883780	158884153	3C_PEAK_1412	10.9445
chr5	158885212	158885643	3C_PEAK_1413	18.1627
chr5	160738400	160738656	3C_PEAK_1414	6.71771
chr5	162081958	162082230	3C_PEAK_1415	6.73933
chr5	165003904	165004129	3C_PEAK_1416	5.4259
chr5	169754066	169754393	3C_PEAK_1417	6.43299
chr5	169999439	169999874	3C_PEAK_1418	23.7708
chr5	170224924	170225103	3C_PEAK_1419	7.35199
chr5	171462074	171462278	3C_PEAK_1420	6.94352
chr5	172974525	172974763	3C_PEAK_1421	5.57855
chr5	176816661	176816865	3C_PEAK_1422	6.67758
chr6	181379	181653	3C_PEAK_1423	15.2069
chr6	209786	210110	3C_PEAK_1424	11.2054
chr6	229248	229549	3C_PEAK_1425	4.47847
chr6	271244	271487	3C_PEAK_1426	8.70814
chr6	305423	305601	3C_PEAK_1427	5.05771
chr6	305973	306164	3C_PEAK_1428	5.68831
chr6	316506	316884	3C_PEAK_1429	7.41953
chr6	319509	320031	3C_PEAK_1430	8.88366
chr6	328184	328571	3C_PEAK_1431	14.3167
chr6	330407	330775	3C_PEAK_1432	13.4354
chr6	331622	332001	3C_PEAK_1433	5.59129
chr6	471134	471410	3C_PEAK_1434	3.56093
chr6	484159	484341	3C_PEAK_1435	4.97608
chr6	684851	685103	3C_PEAK_1436	4.22967
chr6	1397872	1398015	3C_PEAK_1437	5.15527
chr6	1461541	1461684	3C_PEAK_1438	6.63075
chr6	1740064	1740207	3C_PEAK_1439	3.25565
chr6	2543113	2543273	3C_PEAK_1440	5.97701
chr6	2563877	2564232	3C_PEAK_1441	12.9259
chr6	2863002	2863412	3C_PEAK_1442	11.028
chr6	2899843	2900183	3C_PEAK_1443	19.1925
chr6	2937151	2937500	3C_PEAK_1444	12.149
chr6	2940585	2941187	3C_PEAK_1445	41.2649
chr6	2943255	2943890	3C_PEAK_1446	13.1431
chr6	3027386	3027552	3C_PEAK_1447	5.14297
chr6	4638155	4638357	3C_PEAK_1448	6.33022
chr6	5302840	5303096	3C_PEAK_1449	9.51742
chr6	6331670	6331954	3C_PEAK_1450	5.24522
chr6	6333147	6333472	3C_PEAK_1451	3.98233
chr6	6407648	6407913	3C_PEAK_1452	8.88366
chr6	6685465	6685775	3C_PEAK_1453	5.20764
chr6	6918758	6918998	3C_PEAK_1454	4.28866
chr6	7074135	7074311	3C_PEAK_1455	4.97608
chr6	7647904	7648144	3C_PEAK_1456	8.6794
chr6	7917292	7917519	3C_PEAK_1457	11.588
chr6	7963359	7963793	3C_PEAK_1458	10.2639
chr6	10534052	10534211	3C_PEAK_1459	6.09652
chr6	10889737	10889880	3C_PEAK_1460	6.77395
chr6	11382351	11382562	3C_PEAK_1461	3.77039
chr6	11386713	11386924	3C_PEAK_1462	5.97701
chr6	12608562	12608736	3C_PEAK_1463	4.22967
chr6	12963400	12963682	3C_PEAK_1464	7.17242
chr6	13043189	13043378	3C_PEAK_1465	6.33022
chr6	13303092	13303359	3C_PEAK_1466	4.56964
chr6	13304018	13304186	3C_PEAK_1467	3.81944
chr6	13355613	13355807	3C_PEAK_1468	5.97701
chr6	13356380	13356525	3C_PEAK_1469	3.676
chr6	14109235	14109844	3C_PEAK_1470	17.461
chr6	14110254	14110542	3C_PEAK_1471	12.6415
chr6	14656335	14656602	3C_PEAK_1472	7.95972
chr6	14875899	14876125	3C_PEAK_1473	9.91398
chr6	14877410	14877648	3C_PEAK_1474	11.3343
chr6	15023789	15023934	3C_PEAK_1475	4.41105
chr6	15299910	15300053	3C_PEAK_1476	5.48356
chr6	15301564	15301816	3C_PEAK_1477	3.98086
chr6	15876811	15876978	3C_PEAK_1478	8.17793
chr6	16592172	16592435	3C_PEAK_1479	7.2075
chr6	16670596	16671129	3C_PEAK_1480	28.1328
chr6	16690817	16691279	3C_PEAK_1481	6.14957
chr6	16691619	16691797	3C_PEAK_1482	5.29213
chr6	16695005	16695265	3C_PEAK_1483	5.51399
chr6	16704927	16705235	3C_PEAK_1484	5.97701
chr6	16707429	16708033	3C_PEAK_1485	37.3214
chr6	16712565	16712834	3C_PEAK_1486	7.02304
chr6	16731949	16732239	3C_PEAK_1487	7.20498
chr6	17015530	17015729	3C_PEAK_1488	6.12666
chr6	17023013	17023156	3C_PEAK_1489	5.87806
chr6	17536944	17537087	3C_PEAK_1490	5.87806
chr6	17884730	17885317	3C_PEAK_1491	8.95694
chr6	17988335	17988651	3C_PEAK_1492	5.38749
chr6	18263317	18263624	3C_PEAK_1493	8.45933
chr6	18387353	18387792	3C_PEAK_1494	3.98233
chr6	18387862	18388060	3C_PEAK_1495	5.96959
chr6	18486085	18486251	3C_PEAK_1496	6.33022
chr6	20319966	20320625	3C_PEAK_1497	8.45933
chr6	20900717	20901021	3C_PEAK_1498	7.75026
chr6	21438832	21439059	3C_PEAK_1499	6.4689
chr6	22062977	22063126	3C_PEAK_1500	5.13498
chr6	22887241	22887614	3C_PEAK_1501	8.44459
chr6	24929573	24929789	3C_PEAK_1502	5.81941
chr6	25042199	25042578	3C_PEAK_1503	15.623
chr6	25054221	25054377	3C_PEAK_1504	3.73206
chr6	25138907	25139240	3C_PEAK_1505	6.84311
chr6	25829736	25829996	3C_PEAK_1506	10.8518
chr6	26358815	26359058	3C_PEAK_1507	6.73933
chr6	27978089	27978270	3C_PEAK_1508	6.37548
chr6	30418586	30419033	3C_PEAK_1509	28.208
chr6	30431304	30432185	3C_PEAK_1510	23.9081
chr6	30433736	30434780	3C_PEAK_1511	40.1595
chr6	30705367	30705588	3C_PEAK_1512	7.46412
chr6	30919818	30920166	3C_PEAK_1513	7.23454
chr6	31527878	31528024	3C_PEAK_1514	4.96602
chr6	31528082	31528309	3C_PEAK_1515	3.61739
chr6	31757151	31757468	3C_PEAK_1516	20.7836
chr6	32054546	32054788	3C_PEAK_1517	8.57732
chr6	32294923	32295216	3C_PEAK_1518	17.182
chr6	32653382	32653717	3C_PEAK_1519	9.84492
chr6	32657298	32657619	3C_PEAK_1520	12.1767
chr6	32909157	32909599	3C_PEAK_1521	22.2193
chr6	35687564	35688222	3C_PEAK_1522	20.5243
chr6	36099401	36099762	3C_PEAK_1523	10.3975
chr6	36880481	36880648	3C_PEAK_1524	5.30781
chr6	37078510	37078653	3C_PEAK_1525	5.70259
chr6	37087400	37087608	3C_PEAK_1526	5.18008
chr6	39044824	39044984	3C_PEAK_1527	4.94225
chr6	39070364	39070579	3C_PEAK_1528	6.78238
chr6	39498297	39498490	3C_PEAK_1529	4.595
chr6	40220324	40220508	3C_PEAK_1530	6.78238
chr6	41499497	41500176	3C_PEAK_1531	34.3181
chr6	41514290	41514840	3C_PEAK_1532	6.4689
chr6	42192077	42192524	3C_PEAK_1533	14.449
chr6	42307677	42308089	3C_PEAK_1534	22.328
chr6	42369984	42370327	3C_PEAK_1535	15.0103
chr6	42391075	42391222	3C_PEAK_1536	6.52496
chr6	42488661	42488879	3C_PEAK_1537	4.09598
chr6	43351412	43351799	3C_PEAK_1538	11.8385
chr6	45526606	45526883	3C_PEAK_1539	7.23454
chr6	45645283	45645473	3C_PEAK_1540	9.49533
chr6	45649668	45650063	3C_PEAK_1541	11.028
chr6	45655325	45655513	3C_PEAK_1542	8.36782
chr6	45677594	45678085	3C_PEAK_1543	10.7217
chr6	45705436	45705652	3C_PEAK_1544	5.47369
chr6	45709459	45709750	3C_PEAK_1545	5.51399
chr6	45769519	45769698	3C_PEAK_1546	8.13885
chr6	45798404	45798771	3C_PEAK_1547	10.7586
chr6	45888667	45888931	3C_PEAK_1548	10.3996
chr6	45891793	45892124	3C_PEAK_1549	9.56322
chr6	45979246	45979489	3C_PEAK_1550	8.3638
chr6	46261483	46261652	3C_PEAK_1551	4.595
chr6	46261721	46261934	3C_PEAK_1552	3.98233
chr6	47303358	47303507	3C_PEAK_1553	6.73933
chr6	52020883	52021075	3C_PEAK_1554	4.81773
chr6	52022547	52022739	3C_PEAK_1555	7.83871
chr6	52092391	52092618	3C_PEAK_1556	5.72249
chr6	52217199	52217405	3C_PEAK_1557	8.74397
chr6	52254516	52254824	3C_PEAK_1558	5.84139
chr6	52254964	52255107	3C_PEAK_1559	5.87247
chr6	52401368	52401643	3C_PEAK_1560	5.82033
chr6	52402173	52402391	3C_PEAK_1561	3.73206
chr6	53096453	53096907	3C_PEAK_1562	36.76
chr6	53291500	53292105	3C_PEAK_1563	21.9157
chr6	54563838	54563981	3C_PEAK_1564	6.33022
chr6	54742458	54743143	3C_PEAK_1565	47.4766
chr6	55130657	55130803	3C_PEAK_1566	5.4259
chr6	58778907	58779095	3C_PEAK_1567	1.43416
chr6	64214786	64214939	3C_PEAK_1568	5.82033
chr6	71021975	71022123	3C_PEAK_1569	5.87806
chr6	71024828	71025110	3C_PEAK_1570	5.97129
chr6	73449071	73449420	3C_PEAK_1571	6.43299
chr6	73449879	73450125	3C_PEAK_1572	5.33343
chr6	74169420	74169623	3C_PEAK_1573	6.78353
chr6	75308221	75308465	3C_PEAK_1574	8.36383
chr6	75952994	75953175	3C_PEAK_1575	5.65559
chr6	76206113	76206321	3C_PEAK_1576	5.72249
chr6	76260600	76260743	3C_PEAK_1577	5.87806
chr6	82776822	82777043	3C_PEAK_1578	9.49533
chr6	85285005	85285359	3C_PEAK_1579	18.5385
chr6	86379591	86379805	3C_PEAK_1580	5.51399
chr6	88635514	88635675	3C_PEAK_1581	5.21997
chr6	89854025	89854187	3C_PEAK_1582	6.54406
chr6	90544894	90545037	3C_PEAK_1583	5.26728
chr6	90790505	90791065	3C_PEAK_1584	28.2912
chr6	90793713	90793919	3C_PEAK_1585	11.4052
chr6	90812822	90813032	3C_PEAK_1586	7.00678
chr6	90813124	90813460	3C_PEAK_1587	14.6794
chr6	90817734	90818008	3C_PEAK_1588	19.9234
chr6	90961085	90961420	3C_PEAK_1589	5.82033
chr6	90994258	90994820	3C_PEAK_1590	21.8948
chr6	90995719	90996049	3C_PEAK_1591	4.60826
chr6	91078777	91079175	3C_PEAK_1592	21.7496
chr6	91183340	91183957	3C_PEAK_1593	19.6053
chr6	92374374	92374530	3C_PEAK_1594	6.78238
chr6	92940940	92941204	3C_PEAK_1595	6.33022
chr6	93090694	93090837	3C_PEAK_1596	6.78238
chr6	98114691	98115205	3C_PEAK_1597	15.291
chr6	98116503	98116866	3C_PEAK_1598	13.8796
chr6	98117114	98117458	3C_PEAK_1599	31.7247
chr6	99225747	99225890	3C_PEAK_1600	6.33022
chr6	99638094	99638357	3C_PEAK_1601	9.94749
chr6	100619913	100620115	3C_PEAK_1602	3.56093
chr6	100909979	100910144	3C_PEAK_1603	5.42609
chr6	102434498	102434684	3C_PEAK_1604	8.13885
chr6	106008615	106008904	3C_PEAK_1605	5.57855
chr6	106094218	106094714	3C_PEAK_1606	8.79759
chr6	106194572	106194753	3C_PEAK_1607	4.47847
chr6	106205321	106205771	3C_PEAK_1608	8.7943
chr6	106235227	106235392	3C_PEAK_1609	7.04566
chr6	106531622	106531793	3C_PEAK_1610	4.72727
chr6	106534322	106534481	3C_PEAK_1611	5.07364
chr6	106534564	106534765	3C_PEAK_1612	5.01177
chr6	106545542	106545901	3C_PEAK_1613	7.87688
chr6	106546771	106546956	3C_PEAK_1614	6.43299
chr6	106549696	106550265	3C_PEAK_1615	31.715
chr6	106562173	106562719	3C_PEAK_1616	17.461
chr6	106574074	106574284	3C_PEAK_1617	8.39699
chr6	106589710	106589897	3C_PEAK_1618	5.22488
chr6	106593673	106593869	3C_PEAK_1619	5.61844
chr6	106611918	106612123	3C_PEAK_1620	3.56093
chr6	106615229	106615735	3C_PEAK_1621	19.299
chr6	106630039	106630736	3C_PEAK_1622	7.47973
chr6	106654837	106655111	3C_PEAK_1623	7.96466
chr6	106692890	106693083	3C_PEAK_1624	5.80593
chr6	106721043	106721381	3C_PEAK_1625	7.46412
chr6	107085653	107085796	3C_PEAK_1626	5.67136
chr6	107939944	107940308	3C_PEAK_1627	11.947
chr6	108108521	108108827	3C_PEAK_1628	25.2798
chr6	108238565	108238870	3C_PEAK_1629	11.3482
chr6	108766290	108767018	3C_PEAK_1630	57.8969
chr6	108794578	108794737	3C_PEAK_1631	5.97701
chr6	108881521	108882065	3C_PEAK_1632	8.83463
chr6	108885463	108885751	3C_PEAK_1633	16.8483
chr6	108886467	108886752	3C_PEAK_1634	8.42765
chr6	109195851	109196490	3C_PEAK_1635	54.4881
chr6	109204190	109205092	3C_PEAK_1636	63.3563
chr6	109217422	109217621	3C_PEAK_1637	7.68669
chr6	109225971	109226228	3C_PEAK_1638	8.88366
chr6	109329081	109329846	3C_PEAK_1639	28.1826
chr6	109330478	109330621	3C_PEAK_1640	4.38104
chr6	112045851	112046083	3C_PEAK_1641	9.80903
chr6	112154040	112154281	3C_PEAK_1642	4.38314
chr6	112607149	112607540	3C_PEAK_1643	29.3903
chr6	114126445	114126655	3C_PEAK_1644	5.96959
chr6	114163482	114163669	3C_PEAK_1645	10.3602
chr6	114179853	114180123	3C_PEAK_1646	5.78821
chr6	116726415	116726609	3C_PEAK_1647	7.17242
chr6	116797236	116797462	3C_PEAK_1648	7.65832
chr6	118227740	118227883	3C_PEAK_1649	5.4259
chr6	118675916	118676114	3C_PEAK_1650	3.98086
chr6	119164932	119165227	3C_PEAK_1651	12.3849
chr6	119166132	119166528	3C_PEAK_1652	15.3336
chr6	119558502	119558768	3C_PEAK_1653	1.46014
chr6	122744106	122744278	3C_PEAK_1654	8.03191
chr6	126038337	126038754	3C_PEAK_1655	6.61658
chr6	126125539	126125759	3C_PEAK_1656	7.46412
chr6	128229176	128229319	3C_PEAK_1657	5.64161
chr6	129075998	129076235	3C_PEAK_1658	4.72727
chr6	129770129	129770445	3C_PEAK_1659	27.5817
chr6	129812213	129812393	3C_PEAK_1660	8.7243
chr6	130005230	130005373	3C_PEAK_1661	5.75012
chr6	130017005	130017151	3C_PEAK_1662	4.22967
chr6	131097585	131097881	3C_PEAK_1663	9.04317
chr6	132004710	132004890	3C_PEAK_1664	9.44392
chr6	132006465	132006967	3C_PEAK_1665	48.4874
chr6	132009261	132009931	3C_PEAK_1666	75.9626
chr6	132686777	132687237	3C_PEAK_1667	26.6513
chr6	132725410	132725811	3C_PEAK_1668	7.50371
chr6	132726356	132726678	3C_PEAK_1669	7.04566
chr6	132819895	132820043	3C_PEAK_1670	5.18008
chr6	133186615	133186779	3C_PEAK_1671	7.96935
chr6	133194052	133194379	3C_PEAK_1672	16.0569
chr6	134496201	134496426	3C_PEAK_1673	4.595
chr6	134496727	134497068	3C_PEAK_1674	4.28866
chr6	134521015	134521406	3C_PEAK_1675	13.82
chr6	134557244	134557446	3C_PEAK_1676	5.47369
chr6	134568421	134568944	3C_PEAK_1677	14.114
chr6	134786281	134786438	3C_PEAK_1678	6.4266
chr6	135191834	135192077	3C_PEAK_1679	8.57732
chr6	135192198	135192346	3C_PEAK_1680	5.48356
chr6	135300362	135300602	3C_PEAK_1681	10.6448
chr6	135745685	135745838	3C_PEAK_1682	4.38104
chr6	135973116	135973555	3C_PEAK_1683	9.16475
chr6	136024795	136025067	3C_PEAK_1684	10.8518
chr6	137038553	137038747	3C_PEAK_1685	7.14302
chr6	137093991	137094243	3C_PEAK_1686	4.28581
chr6	137424198	137424588	3C_PEAK_1687	13.3552
chr6	137426566	137426725	3C_PEAK_1688	5.18008
chr6	137427449	137427660	3C_PEAK_1689	5.23666
chr6	137486391	137486856	3C_PEAK_1690	7.71292
chr6	137605188	137605524	3C_PEAK_1691	9.80266
chr6	138776205	138776459	3C_PEAK_1692	9.49533
chr6	138777158	138777548	3C_PEAK_1693	10.4498
chr6	139421279	139421462	3C_PEAK_1694	6.78238
chr6	139483024	139483337	3C_PEAK_1695	10.6713
chr6	140907969	140908187	3C_PEAK_1696	6.57156
chr6	141095454	141095654	3C_PEAK_1697	9.12086
chr6	141130817	141131094	3C_PEAK_1698	8.59101
chr6	142716880	142717163	3C_PEAK_1699	7.66682
chr6	143140737	143140971	3C_PEAK_1700	7.65832
chr6	143141061	143141323	3C_PEAK_1701	6.12666
chr6	143164020	143164209	3C_PEAK_1702	4.56964
chr6	143165628	143165846	3C_PEAK_1703	6.07452
chr6	143234297	143234522	3C_PEAK_1704	10.8238
chr6	143888232	143888521	3C_PEAK_1705	9.51742
chr6	144223142	144223694	3C_PEAK_1706	30.1385
chr6	144904553	144904969	3C_PEAK_1707	14.0904
chr6	144909865	144910161	3C_PEAK_1708	15.2609
chr6	144935084	144935299	3C_PEAK_1709	9.18999
chr6	148525155	148525489	3C_PEAK_1710	12.2533
chr6	148841324	148841736	3C_PEAK_1711	16.0569
chr6	148941825	148942072	3C_PEAK_1712	9.96169
chr6	148998776	148999004	3C_PEAK_1713	10.3996
chr6	148999219	148999464	3C_PEAK_1714	9.04317
chr6	149067840	149068667	3C_PEAK_1715	26.1729
chr6	149068886	149069122	3C_PEAK_1716	5.18008
chr6	149071086	149071338	3C_PEAK_1717	12.2083
chr6	149079192	149079361	3C_PEAK_1718	5.72249
chr6	149079498	149079978	3C_PEAK_1719	38.6827
chr6	149080919	149081498	3C_PEAK_1720	9.96169
chr6	149081678	149081926	3C_PEAK_1721	8.76629
chr6	149082137	149082676	3C_PEAK_1722	9.18999
chr6	149102108	149102521	3C_PEAK_1723	14.4306
chr6	149111895	149112301	3C_PEAK_1724	12.866
chr6	149353872	149354164	3C_PEAK_1725	7.38798
chr6	149373289	149373985	3C_PEAK_1726	25.378
chr6	149376026	149376378	3C_PEAK_1727	5.89757
chr6	149381515	149381891	3C_PEAK_1728	11.5002
chr6	150259691	150260430	3C_PEAK_1729	20.218
chr6	150322248	150322774	3C_PEAK_1730	14.0664
chr6	150328153	150328430	3C_PEAK_1731	5.20766
chr6	150505950	150506397	3C_PEAK_1732	17.182
chr6	150920887	150921145	3C_PEAK_1733	7.93118
chr6	150944225	150944377	3C_PEAK_1734	5.87806
chr6	150962470	150962650	3C_PEAK_1735	5.75011
chr6	151209437	151209595	3C_PEAK_1736	8.13885
chr6	152012387	152012594	3C_PEAK_1737	8.27099
chr6	152024099	152024338	3C_PEAK_1738	6.19871
chr6	152078702	152079104	3C_PEAK_1739	14.4691
chr6	152481546	152481914	3C_PEAK_1740	10.3207
chr6	152492106	152492479	3C_PEAK_1741	17.5326
chr6	154193970	154194458	3C_PEAK_1742	22.7127
chr6	154298520	154298857	3C_PEAK_1743	12.2083
chr6	154568768	154568953	3C_PEAK_1744	5.72249
chr6	154570872	154571015	3C_PEAK_1745	4.36215
chr6	154571100	154571452	3C_PEAK_1746	4.60826
chr6	154623357	154623547	3C_PEAK_1747	7.17242
chr6	154674056	154674422	3C_PEAK_1748	17.1675
chr6	154676169	154676489	3C_PEAK_1749	5.00432
chr6	154925370	154925513	3C_PEAK_1750	7.04319
chr6	155095044	155095248	3C_PEAK_1751	8.57732
chr6	155672585	155672751	3C_PEAK_1752	7.04566
chr6	156717165	156717337	3C_PEAK_1753	4.91613
chr6	156717548	156717892	3C_PEAK_1754	4.39879
chr6	157019436	157019683	3C_PEAK_1755	9.78744
chr6	157020231	157020430	3C_PEAK_1756	6.66076
chr6	157041099	157041368	3C_PEAK_1757	10.2647
chr6	157389872	157390315	3C_PEAK_1758	14.9615
chr6	157397017	157397439	3C_PEAK_1759	12.4129
chr6	157421163	157421861	3C_PEAK_1760	36.5742
chr6	157748015	157748276	3C_PEAK_1761	6.74151
chr6	157790623	157791131	3C_PEAK_1762	9.70335
chr6	157877576	157877813	3C_PEAK_1763	6.37548
chr6	157886298	157886441	3C_PEAK_1764	3.80173
chr6	157978529	157978967	3C_PEAK_1765	15.9672
chr6	157982428	157982687	3C_PEAK_1766	4.75871
chr6	157982965	157983249	3C_PEAK_1767	7.57088
chr6	157984853	157985160	3C_PEAK_1768	5.02719
chr6	157990582	157990932	3C_PEAK_1769	11.6938
chr6	158185375	158186009	3C_PEAK_1770	8.57732
chr6	158221703	158221959	3C_PEAK_1771	9.12414
chr6	158251604	158251839	3C_PEAK_1772	10.8518
chr6	158300561	158301004	3C_PEAK_1773	16.6479
chr6	158321767	158322053	3C_PEAK_1774	9.04317
chr6	158628580	158628739	3C_PEAK_1775	7.17242
chr6	159069697	159070072	3C_PEAK_1776	6.20658
chr6	159070719	159070941	3C_PEAK_1777	3.56093
chr6	159074621	159074871	3C_PEAK_1778	7.65832
chr6	159460363	159460589	3C_PEAK_1779	8.59056
chr6	159537413	159537827	3C_PEAK_1780	22.7127
chr6	159548206	159548359	3C_PEAK_1781	5.82033
chr6	159888815	159888958	3C_PEAK_1782	4.78161
chr6	161156570	161156927	3C_PEAK_1783	7.96173
chr6	161162140	161162289	3C_PEAK_1784	4.72613
chr6	164088736	164088954	3C_PEAK_1785	5.87806
chr6	164177179	164177345	3C_PEAK_1786	3.77039
chr6	167364665	167364825	3C_PEAK_1787	3.43652
chr6	167566395	167566632	3C_PEAK_1788	7.20498
chr6	167764872	167765023	3C_PEAK_1789	4.97306
chr6	167765489	167765777	3C_PEAK_1790	15.3337
chr6	170203607	170203752	3C_PEAK_1791	6.33022
chr6	170404861	170405029	3C_PEAK_1792	8.6794
chr7	2077486	2077849	3C_PEAK_1793	12.1914
chr7	2446554	2446716	3C_PEAK_1794	3.02372
chr7	2728558	2728819	3C_PEAK_1795	7.14302
chr7	2738539	2738907	3C_PEAK_1796	13.1723
chr7	2864420	2864679	3C_PEAK_1797	9.16475
chr7	3996672	3996997	3C_PEAK_1798	8.28844
chr7	5475382	5475572	3C_PEAK_1799	7.35199
chr7	6111087	6111413	3C_PEAK_1800	9.63545
chr7	7298042	7298272	3C_PEAK_1801	4.52174
chr7	7805143	7805295	3C_PEAK_1802	4.595
chr7	7855764	7855925	3C_PEAK_1803	5.54229
chr7	8005993	8006136	3C_PEAK_1804	4.71095
chr7	11372213	11372492	3C_PEAK_1805	18.9907
chr7	12262533	12262764	3C_PEAK_1806	6.37548
chr7	12297302	12297625	3C_PEAK_1807	14.6794
chr7	13097390	13097647	3C_PEAK_1808	5.82033
chr7	16659503	16660097	3C_PEAK_1809	15.8256
chr7	16684809	16685833	3C_PEAK_1810	74.7954
chr7	16751472	16751615	3C_PEAK_1811	4.97374
chr7	17199055	17199647	3C_PEAK_1812	9.21652
chr7	17991874	17992488	3C_PEAK_1813	40.6437
chr7	19716962	19717105	3C_PEAK_1814	5.4259
chr7	20278457	20278696	3C_PEAK_1815	7.12186
chr7	20581680	20581846	3C_PEAK_1816	7.37749
chr7	21392257	21392531	3C_PEAK_1817	3.77039
chr7	21395032	21395473	3C_PEAK_1818	27.1288
chr7	21404424	21404724	3C_PEAK_1819	7.33132
chr7	21979389	21979581	3C_PEAK_1820	8.84635
chr7	21984388	21984551	3C_PEAK_1821	6.08836
chr7	22441348	22441493	3C_PEAK_1822	6.08836
chr7	22679831	22680245	3C_PEAK_1823	28.4124
chr7	24755298	24755504	3C_PEAK_1824	6.19871
chr7	26051082	26051320	3C_PEAK_1825	10.109
chr7	26438605	26438783	3C_PEAK_1826	6.12666
chr7	26728489	26728654	3C_PEAK_1827	4.56964
chr7	26903181	26903521	3C_PEAK_1828	13.6862
chr7	28076954	28077133	3C_PEAK_1829	7.46412
chr7	28163496	28163660	3C_PEAK_1830	6.77395
chr7	28191615	28191856	3C_PEAK_1831	6.12666
chr7	28194551	28195268	3C_PEAK_1832	12.9869
chr7	28218203	28218491	3C_PEAK_1833	6.28399
chr7	28247047	28247632	3C_PEAK_1834	20.3471
chr7	28482320	28482526	3C_PEAK_1835	5.18008
chr7	28519211	28519581	3C_PEAK_1836	3.97779
chr7	28520960	28521590	3C_PEAK_1837	39.8564
chr7	28548998	28549297	3C_PEAK_1838	5.70259
chr7	28579218	28579506	3C_PEAK_1839	10.9346
chr7	28855590	28855796	3C_PEAK_1840	8.21053
chr7	29325126	29325299	3C_PEAK_1841	9.49533
chr7	29329389	29329725	3C_PEAK_1842	8.88366
chr7	30361941	30362120	3C_PEAK_1843	3.56093
chr7	30362528	30362784	3C_PEAK_1844	7.71292
chr7	30370478	30370660	3C_PEAK_1845	6.57156
chr7	31932002	31932404	3C_PEAK_1846	10.7586
chr7	31933046	31933235	3C_PEAK_1847	5.64161
chr7	32076250	32076480	3C_PEAK_1848	7.66682
chr7	32077372	32077612	3C_PEAK_1849	4.90133
chr7	33711187	33711476	3C_PEAK_1850	6.71771
chr7	35031767	35032142	3C_PEAK_1851	5.22488
chr7	35768779	35769201	3C_PEAK_1852	6.69218
chr7	35770045	35770328	3C_PEAK_1853	6.07452
chr7	36088574	36088763	3C_PEAK_1854	4.97608
chr7	36155214	36155526	3C_PEAK_1855	18.0737
chr7	36717469	36717705	3C_PEAK_1856	3.98086
chr7	36730105	36730339	3C_PEAK_1857	9.94613
chr7	38080652	38080878	3C_PEAK_1858	6.78238
chr7	41771603	41771871	3C_PEAK_1859	9.85734
chr7	41855808	41856007	3C_PEAK_1860	8.45606
chr7	41921397	41921612	3C_PEAK_1861	5.05771
chr7	42909008	42909364	3C_PEAK_1862	15.9293
chr7	43112292	43112467	3C_PEAK_1863	5.82033
chr7	43152875	43153093	3C_PEAK_1864	5.94839
chr7	43528458	43528772	3C_PEAK_1865	5.23666
chr7	43688383	43688587	3C_PEAK_1866	5.47369
chr7	43796175	43796437	3C_PEAK_1867	6.108
chr7	44677800	44678118	3C_PEAK_1868	7.04099
chr7	46331313	46331606	3C_PEAK_1869	7.57088
chr7	46396944	46397324	3C_PEAK_1870	7.68669
chr7	47267503	47267729	3C_PEAK_1871	7.23454
chr7	47592356	47592524	3C_PEAK_1872	6.73933
chr7	47667305	47667448	3C_PEAK_1873	4.91613
chr7	47977012	47977208	3C_PEAK_1874	7.60345
chr7	48124624	48124809	3C_PEAK_1875	6.93166
chr7	48291429	48291689	3C_PEAK_1876	15.5402
chr7	49372858	49373046	3C_PEAK_1877	4.22967
chr7	49806590	49806912	3C_PEAK_1878	10.109
chr7	49813516	49813659	3C_PEAK_1879	3.73206
chr7	49820684	49820827	3C_PEAK_1880	5.38546
chr7	50302516	50302820	3C_PEAK_1881	11.7146
chr7	50306530	50307127	3C_PEAK_1882	18.1457
chr7	50418371	50418751	3C_PEAK_1883	11.5002
chr7	50465113	50465256	3C_PEAK_1884	5.48356
chr7	50516593	50516742	3C_PEAK_1885	4.97608
chr7	50732366	50732709	3C_PEAK_1886	13.0191
chr7	55376820	55377002	3C_PEAK_1887	6.00013
chr7	55602072	55602300	3C_PEAK_1888	4.29687
chr7	69161022	69161285	3C_PEAK_1889	5.20766
chr7	69204159	69204566	3C_PEAK_1890	19.3134
chr7	69269193	69269402	3C_PEAK_1891	6.43026
chr7	70113109	70113452	3C_PEAK_1892	7.53463
chr7	71635383	71635974	3C_PEAK_1893	14.4691
chr7	81517140	81517316	3C_PEAK_1894	6.78238
chr7	86378123	86378556	3C_PEAK_1895	12.3525
chr7	86415055	86415240	3C_PEAK_1896	6.33022
chr7	86759268	86759445	3C_PEAK_1897	4.60826
chr7	86846079	86846438	3C_PEAK_1898	7.66684
chr7	87103993	87104236	3C_PEAK_1899	3.77039
chr7	87848192	87848408	3C_PEAK_1900	5.51399
chr7	90366609	90366893	3C_PEAK_1901	9.96169
chr7	92277597	92277757	3C_PEAK_1902	6.51679
chr7	92442649	92442902	3C_PEAK_1903	10.0259
chr7	92443059	92443329	3C_PEAK_1904	5.97129
chr7	96466928	96467241	3C_PEAK_1905	8.76208
chr7	97762594	97762776	3C_PEAK_1906	6.12666
chr7	97767046	97767269	3C_PEAK_1907	7.37749
chr7	97831806	97832110	3C_PEAK_1908	10.6827
chr7	97944678	97944913	3C_PEAK_1909	12.1655
chr7	99365366	99365587	3C_PEAK_1910	5.23666
chr7	100769411	100769562	3C_PEAK_1911	5.51399
chr7	101576916	101577122	3C_PEAK_1912	7.00678
chr7	101625209	101625421	3C_PEAK_1913	4.69904
chr7	101950355	101950508	3C_PEAK_1914	3.40984
chr7	102475528	102475699	3C_PEAK_1915	7.13807
chr7	104537568	104537790	3C_PEAK_1916	5.02719
chr7	105406833	105407035	3C_PEAK_1917	12.6277
chr7	105441050	105441193	3C_PEAK_1918	4.97608
chr7	105449536	105450117	3C_PEAK_1919	41.5779
chr7	105565456	105565885	3C_PEAK_1920	40.6437
chr7	105698577	105698776	3C_PEAK_1921	4.45172
chr7	105712077	105712342	3C_PEAK_1922	5.33714
chr7	105895805	105896023	3C_PEAK_1923	6.4689
chr7	106505435	106505850	3C_PEAK_1924	5.72915
chr7	106511478	106511815	3C_PEAK_1925	7.54079
chr7	106556352	106556613	3C_PEAK_1926	7.35199
chr7	107279113	107279359	3C_PEAK_1927	5.61844
chr7	107300816	107300983	3C_PEAK_1928	7.4596
chr7	107302149	107302338	3C_PEAK_1929	4.90133
chr7	107776126	107776329	3C_PEAK_1930	5.06435
chr7	107951973	107952156	3C_PEAK_1931	4.97374
chr7	108056280	108056557	3C_PEAK_1932	5.41188
chr7	108263713	108264024	3C_PEAK_1933	28.208
chr7	110559278	110559421	3C_PEAK_1934	4.78161
chr7	110723445	110723898	3C_PEAK_1935	12.1914
chr7	114473436	114473589	3C_PEAK_1936	4.47847
chr7	115711802	115711990	3C_PEAK_1937	5.22488
chr7	116319781	116319925	3C_PEAK_1938	6.74151
chr7	116323791	116324144	3C_PEAK_1939	22.1325
chr7	117228548	117228715	3C_PEAK_1940	6.37548
chr7	117513215	117513763	3C_PEAK_1941	19.895
chr7	117928256	117928447	3C_PEAK_1942	9.16475
chr7	119636752	119636972	3C_PEAK_1943	8.13885
chr7	120918788	120919091	3C_PEAK_1944	9.58609
chr7	121012768	121012937	3C_PEAK_1945	4.60826
chr7	121170386	121170921	3C_PEAK_1946	16.7276
chr7	121679051	121679202	3C_PEAK_1947	6.07558
chr7	124405777	124406152	3C_PEAK_1948	11.954
chr7	124738517	124738754	3C_PEAK_1949	5.4259
chr7	126341277	126341467	3C_PEAK_1950	4.595
chr7	126893324	126893781	3C_PEAK_1951	5.47369
chr7	127324303	127324453	3C_PEAK_1952	6.33211
chr7	127748816	127749132	3C_PEAK_1953	8.50703
chr7	128146982	128147180	3C_PEAK_1954	10.2647
chr7	128151117	128151285	3C_PEAK_1955	6.70292
chr7	128762252	128762526	3C_PEAK_1956	5.86506
chr7	128763244	128763468	3C_PEAK_1957	6.38905
chr7	128777290	128777470	3C_PEAK_1958	5.70259
chr7	130597971	130598147	3C_PEAK_1959	3.48326
chr7	130716377	130716531	3C_PEAK_1960	4.60826
chr7	130742146	130742300	3C_PEAK_1961	6.10631
chr7	130809066	130809307	3C_PEAK_1962	7.42874
chr7	133596544	133596897	3C_PEAK_1963	9.96169
chr7	135527977	135528269	3C_PEAK_1964	11.304
chr7	138226915	138227240	3C_PEAK_1965	7.04566
chr7	138293101	138293333	3C_PEAK_1966	7.13807
chr7	138794265	138794518	3C_PEAK_1967	3.8535
chr7	138802966	138803329	3C_PEAK_1968	15.8414
chr7	138811609	138811817	3C_PEAK_1969	5.20766
chr7	139616359	139616503	3C_PEAK_1970	5.70259
chr7	139616787	139617084	3C_PEAK_1971	6.37548
chr7	139784779	139785064	3C_PEAK_1972	7.96173
chr7	139876166	139876823	3C_PEAK_1973	12.4402
chr7	139910114	139910344	3C_PEAK_1974	6.4689
chr7	139912318	139912764	3C_PEAK_1975	17.1762
chr7	139913570	139913805	3C_PEAK_1976	11.3343
chr7	139914226	139914381	3C_PEAK_1977	5.20766
chr7	139932757	139933100	3C_PEAK_1978	8.83463
chr7	139942250	139942538	3C_PEAK_1979	7.17242
chr7	142506573	142506716	3C_PEAK_1980	5.01293
chr7	148144593	148144744	3C_PEAK_1981	4.90133
chr7	148204097	148204414	3C_PEAK_1982	7.32059
chr7	148261717	148261991	3C_PEAK_1983	11.1962
chr7	148610108	148610637	3C_PEAK_1984	31.5981
chr7	148611447	148611664	3C_PEAK_1985	8.26579
chr7	149296975	149297163	3C_PEAK_1986	6.80629
chr7	154629328	154629664	3C_PEAK_1987	7.96935
chr7	155596533	155596902	3C_PEAK_1988	8.76629
chr8	1969826	1970002	3C_PEAK_1989	7.35199
chr8	6286374	6286683	3C_PEAK_1990	10.0824
chr8	8159124	8159622	3C_PEAK_1991	3.97858
chr8	8204124	8204376	3C_PEAK_1992	7.74508
chr8	8353692	8354026	3C_PEAK_1993	16.0756
chr8	8375915	8376128	3C_PEAK_1994	9.59259
chr8	8473147	8473302	3C_PEAK_1995	5.21997
chr8	8807365	8807578	3C_PEAK_1996	10.5875
chr8	9321184	9321597	3C_PEAK_1997	5.47369
chr8	9480606	9480946	3C_PEAK_1998	3.35146
chr8	10917552	10917863	3C_PEAK_1999	11.1037
[truncated: 1,836 more rows]
