# Supplementary material for: Core binding factor (CBF) is required for Epstein-Barr virus EBNA3 proteins to regulate target gene expression
Source: Nucleic Acids Res. 2016 Nov 28;45(5):2368–83. doi: 10.1093/nar/gkw1167 (PMC5389572; doi:10.1093/nar/gkw1167)
Supplement: Supplementary Data [file gkw1167_Supp.zip › nar-02171-i-2016-File013.xlsx]

## Sheet: Sheet1
Transcription factor/ Histone marks/ chromatin states	Link
CTCF	http://hgdownload.cse.ucsc.edu/goldenPath/hg19/encodeDCC/wgEncodeAwgTfbsUniform/wgEncodeAwgTfbsUwGm12878CtcfUniPk.narrowPeak.gz
POLR2A	http://hgdownload.cse.ucsc.edu/goldenPath/hg19/encodeDCC/wgEncodeAwgTfbsUniform/wgEncodeAwgTfbsUtaGm12878Pol2UniPk.narrowPeak.gz
CTCF	http://hgdownload.cse.ucsc.edu/goldenPath/hg19/encodeDCC/wgEncodeAwgTfbsUniform/wgEncodeAwgTfbsUtaGm12878CtcfUniPk.narrowPeak.gz
MYC	http://hgdownload.cse.ucsc.edu/goldenPath/hg19/encodeDCC/wgEncodeAwgTfbsUniform/wgEncodeAwgTfbsUtaGm12878CmycUniPk.narrowPeak.gz
ZZZ3	http://hgdownload.cse.ucsc.edu/goldenPath/hg19/encodeDCC/wgEncodeAwgTfbsUniform/wgEncodeAwgTfbsSydhGm12878Zzz3UniPk.narrowPeak.gz
ZNF274	http://hgdownload.cse.ucsc.edu/goldenPath/hg19/encodeDCC/wgEncodeAwgTfbsUniform/wgEncodeAwgTfbsSydhGm12878Znf274UniPk.narrowPeak.gz
ZNF143	http://hgdownload.cse.ucsc.edu/goldenPath/hg19/encodeDCC/wgEncodeAwgTfbsUniform/wgEncodeAwgTfbsSydhGm12878Znf143166181apUniPk.narrowPeak.gz
YY1	http://hgdownload.cse.ucsc.edu/goldenPath/hg19/encodeDCC/wgEncodeAwgTfbsUniform/wgEncodeAwgTfbsSydhGm12878Yy1UniPk.narrowPeak.gz
WRNIP1	http://hgdownload.cse.ucsc.edu/goldenPath/hg19/encodeDCC/wgEncodeAwgTfbsUniform/wgEncodeAwgTfbsSydhGm12878WhipIggmusUniPk.narrowPeak.gz
USF2	http://hgdownload.cse.ucsc.edu/goldenPath/hg19/encodeDCC/wgEncodeAwgTfbsUniform/wgEncodeAwgTfbsSydhGm12878Usf2IggmusUniPk.narrowPeak.gz
NR2C2	http://hgdownload.cse.ucsc.edu/goldenPath/hg19/encodeDCC/wgEncodeAwgTfbsUniform/wgEncodeAwgTfbsSydhGm12878Tr4UniPk.narrowPeak.gz
TBP	http://hgdownload.cse.ucsc.edu/goldenPath/hg19/encodeDCC/wgEncodeAwgTfbsUniform/wgEncodeAwgTfbsSydhGm12878TbpIggmusUniPk.narrowPeak.gz
TBL1XR1	http://hgdownload.cse.ucsc.edu/goldenPath/hg19/encodeDCC/wgEncodeAwgTfbsUniform/wgEncodeAwgTfbsSydhGm12878Tblr1ab24550IggmusUniPk.narrowPeak.gz
STAT3	http://hgdownload.cse.ucsc.edu/goldenPath/hg19/encodeDCC/wgEncodeAwgTfbsUniform/wgEncodeAwgTfbsSydhGm12878Stat3IggmusUniPk.narrowPeak.gz
STAT1	http://hgdownload.cse.ucsc.edu/goldenPath/hg19/encodeDCC/wgEncodeAwgTfbsUniform/wgEncodeAwgTfbsSydhGm12878Stat1UniPk.narrowPeak.gz
SMC3	http://hgdownload.cse.ucsc.edu/goldenPath/hg19/encodeDCC/wgEncodeAwgTfbsUniform/wgEncodeAwgTfbsSydhGm12878Smc3ab9263IggmusUniPk.narrowPeak.gz
SIN3A	http://hgdownload.cse.ucsc.edu/goldenPath/hg19/encodeDCC/wgEncodeAwgTfbsUniform/wgEncodeAwgTfbsSydhGm12878Sin3anb6001263IggmusUniPk.narrowPeak.gz
RFX5	http://hgdownload.cse.ucsc.edu/goldenPath/hg19/encodeDCC/wgEncodeAwgTfbsUniform/wgEncodeAwgTfbsSydhGm12878Rfx5200401194IggmusUniPk.narrowPeak.gz
RAD21	http://hgdownload.cse.ucsc.edu/goldenPath/hg19/encodeDCC/wgEncodeAwgTfbsUniform/wgEncodeAwgTfbsSydhGm12878Rad21IggrabUniPk.narrowPeak.gz
POLR3G	http://hgdownload.cse.ucsc.edu/goldenPath/hg19/encodeDCC/wgEncodeAwgTfbsUniform/wgEncodeAwgTfbsSydhGm12878Pol3UniPk.narrowPeak.gz
POLR2A	http://hgdownload.cse.ucsc.edu/goldenPath/hg19/encodeDCC/wgEncodeAwgTfbsUniform/wgEncodeAwgTfbsSydhGm12878Pol2UniPk.narrowPeak.gz
POLR2A	http://hgdownload.cse.ucsc.edu/goldenPath/hg19/encodeDCC/wgEncodeAwgTfbsUniform/wgEncodeAwgTfbsSydhGm12878Pol2s2IggmusUniPk.narrowPeak.gz
POLR2A	http://hgdownload.cse.ucsc.edu/goldenPath/hg19/encodeDCC/wgEncodeAwgTfbsUniform/wgEncodeAwgTfbsSydhGm12878Pol2IggmusUniPk.narrowPeak.gz
EP300	http://hgdownload.cse.ucsc.edu/goldenPath/hg19/encodeDCC/wgEncodeAwgTfbsUniform/wgEncodeAwgTfbsSydhGm12878P300IggmusUniPk.narrowPeak.gz
EP300	http://hgdownload.cse.ucsc.edu/goldenPath/hg19/encodeDCC/wgEncodeAwgTfbsUniform/wgEncodeAwgTfbsSydhGm12878P300bUniPk.narrowPeak.gz
NRF1	http://hgdownload.cse.ucsc.edu/goldenPath/hg19/encodeDCC/wgEncodeAwgTfbsUniform/wgEncodeAwgTfbsSydhGm12878Nrf1IggmusUniPk.narrowPeak.gz
NFYB	http://hgdownload.cse.ucsc.edu/goldenPath/hg19/encodeDCC/wgEncodeAwgTfbsUniform/wgEncodeAwgTfbsSydhGm12878NfybIggmusUniPk.narrowPeak.gz
NFYA	http://hgdownload.cse.ucsc.edu/goldenPath/hg19/encodeDCC/wgEncodeAwgTfbsUniform/wgEncodeAwgTfbsSydhGm12878NfyaIggmusUniPk.narrowPeak.gz
RELA	http://hgdownload.cse.ucsc.edu/goldenPath/hg19/encodeDCC/wgEncodeAwgTfbsUniform/wgEncodeAwgTfbsSydhGm12878NfkbTnfaIggrabUniPk.narrowPeak.gz
NFE2	http://hgdownload.cse.ucsc.edu/goldenPath/hg19/encodeDCC/wgEncodeAwgTfbsUniform/wgEncodeAwgTfbsSydhGm12878Nfe2sc22827UniPk.narrowPeak.gz
MXI1	http://hgdownload.cse.ucsc.edu/goldenPath/hg19/encodeDCC/wgEncodeAwgTfbsUniform/wgEncodeAwgTfbsSydhGm12878Mxi1IggmusUniPk.narrowPeak.gz
MAZ	http://hgdownload.cse.ucsc.edu/goldenPath/hg19/encodeDCC/wgEncodeAwgTfbsUniform/wgEncodeAwgTfbsSydhGm12878Mazab85725IggmusUniPk.narrowPeak.gz
MAX	http://hgdownload.cse.ucsc.edu/goldenPath/hg19/encodeDCC/wgEncodeAwgTfbsUniform/wgEncodeAwgTfbsSydhGm12878MaxIggmusUniPk.narrowPeak.gz
JUND	http://hgdownload.cse.ucsc.edu/goldenPath/hg19/encodeDCC/wgEncodeAwgTfbsUniform/wgEncodeAwgTfbsSydhGm12878JundUniPk.narrowPeak.gz
IKZF1	http://hgdownload.cse.ucsc.edu/goldenPath/hg19/encodeDCC/wgEncodeAwgTfbsUniform/wgEncodeAwgTfbsSydhGm12878Ikzf1iknuclaUniPk.narrowPeak.gz
ELK1	http://hgdownload.cse.ucsc.edu/goldenPath/hg19/encodeDCC/wgEncodeAwgTfbsUniform/wgEncodeAwgTfbsSydhGm12878Elk112771IggmusUniPk.narrowPeak.gz
EBF1	http://hgdownload.cse.ucsc.edu/goldenPath/hg19/encodeDCC/wgEncodeAwgTfbsUniform/wgEncodeAwgTfbsSydhGm12878Ebf1sc137065UniPk.narrowPeak.gz
E2F4	http://hgdownload.cse.ucsc.edu/goldenPath/hg19/encodeDCC/wgEncodeAwgTfbsUniform/wgEncodeAwgTfbsSydhGm12878E2f4IggmusUniPk.narrowPeak.gz
CTCF	http://hgdownload.cse.ucsc.edu/goldenPath/hg19/encodeDCC/wgEncodeAwgTfbsUniform/wgEncodeAwgTfbsSydhGm12878Ctcfsc15914c20UniPk.narrowPeak.gz
RCOR1	http://hgdownload.cse.ucsc.edu/goldenPath/hg19/encodeDCC/wgEncodeAwgTfbsUniform/wgEncodeAwgTfbsSydhGm12878Corestsc30189IggmusUniPk.narrowPeak.gz
CHD2	http://hgdownload.cse.ucsc.edu/goldenPath/hg19/encodeDCC/wgEncodeAwgTfbsUniform/wgEncodeAwgTfbsSydhGm12878Chd2ab68301IggmusUniPk.narrowPeak.gz
CHD1	http://hgdownload.cse.ucsc.edu/goldenPath/hg19/encodeDCC/wgEncodeAwgTfbsUniform/wgEncodeAwgTfbsSydhGm12878Chd1a301218aIggmusUniPk.narrowPeak.gz
FOS	http://hgdownload.cse.ucsc.edu/goldenPath/hg19/encodeDCC/wgEncodeAwgTfbsUniform/wgEncodeAwgTfbsSydhGm12878CfosUniPk.narrowPeak.gz
BRCA1	http://hgdownload.cse.ucsc.edu/goldenPath/hg19/encodeDCC/wgEncodeAwgTfbsUniform/wgEncodeAwgTfbsSydhGm12878Brca1a300IggmusUniPk.narrowPeak.gz
BHLHE40	http://hgdownload.cse.ucsc.edu/goldenPath/hg19/encodeDCC/wgEncodeAwgTfbsUniform/wgEncodeAwgTfbsSydhGm12878Bhlhe40cIggmusUniPk.narrowPeak.gz
ZEB1	http://hgdownload.cse.ucsc.edu/goldenPath/hg19/encodeDCC/wgEncodeAwgTfbsUniform/wgEncodeAwgTfbsHaibGm12878Zeb1sc25388V0416102UniPk.narrowPeak.gz
ZBTB33	http://hgdownload.cse.ucsc.edu/goldenPath/hg19/encodeDCC/wgEncodeAwgTfbsUniform/wgEncodeAwgTfbsHaibGm12878Zbtb33Pcr1xUniPk.narrowPeak.gz
YY1	http://hgdownload.cse.ucsc.edu/goldenPath/hg19/encodeDCC/wgEncodeAwgTfbsUniform/wgEncodeAwgTfbsHaibGm12878Yy1sc281Pcr1xUniPk.narrowPeak.gz
USF1	http://hgdownload.cse.ucsc.edu/goldenPath/hg19/encodeDCC/wgEncodeAwgTfbsUniform/wgEncodeAwgTfbsHaibGm12878Usf1Pcr2xUniPk.narrowPeak.gz
TCF3	http://hgdownload.cse.ucsc.edu/goldenPath/hg19/encodeDCC/wgEncodeAwgTfbsUniform/wgEncodeAwgTfbsHaibGm12878Tcf3Pcr1xUniPk.narrowPeak.gz
TCF12	http://hgdownload.cse.ucsc.edu/goldenPath/hg19/encodeDCC/wgEncodeAwgTfbsUniform/wgEncodeAwgTfbsHaibGm12878Tcf12Pcr1xUniPk.narrowPeak.gz
TAF1	http://hgdownload.cse.ucsc.edu/goldenPath/hg19/encodeDCC/wgEncodeAwgTfbsUniform/wgEncodeAwgTfbsHaibGm12878Taf1Pcr1xUniPk.narrowPeak.gz
STAT5A	http://hgdownload.cse.ucsc.edu/goldenPath/hg19/encodeDCC/wgEncodeAwgTfbsUniform/wgEncodeAwgTfbsHaibGm12878Stat5asc74442V0422111UniPk.narrowPeak.gz
SRF	http://hgdownload.cse.ucsc.edu/goldenPath/hg19/encodeDCC/wgEncodeAwgTfbsUniform/wgEncodeAwgTfbsHaibGm12878SrfPcr2xUniPk.narrowPeak.gz
SP1	http://hgdownload.cse.ucsc.edu/goldenPath/hg19/encodeDCC/wgEncodeAwgTfbsUniform/wgEncodeAwgTfbsHaibGm12878Sp1Pcr1xUniPk.narrowPeak.gz
SIX5	http://hgdownload.cse.ucsc.edu/goldenPath/hg19/encodeDCC/wgEncodeAwgTfbsUniform/wgEncodeAwgTfbsHaibGm12878Six5Pcr1xUniPk.narrowPeak.gz
RXRA	http://hgdownload.cse.ucsc.edu/goldenPath/hg19/encodeDCC/wgEncodeAwgTfbsUniform/wgEncodeAwgTfbsHaibGm12878RxraPcr1xUniPk.narrowPeak.gz
RUNX3	http://hgdownload.cse.ucsc.edu/goldenPath/hg19/encodeDCC/wgEncodeAwgTfbsUniform/wgEncodeAwgTfbsHaibGm12878Runx3sc101553V0422111UniPk.narrowPeak.gz
RAD21	http://hgdownload.cse.ucsc.edu/goldenPath/hg19/encodeDCC/wgEncodeAwgTfbsUniform/wgEncodeAwgTfbsHaibGm12878Rad21V0416101UniPk.narrowPeak.gz
SPI1	http://hgdownload.cse.ucsc.edu/goldenPath/hg19/encodeDCC/wgEncodeAwgTfbsUniform/wgEncodeAwgTfbsHaibGm12878Pu1Pcr1xUniPk.narrowPeak.gz
POU2F2	http://hgdownload.cse.ucsc.edu/goldenPath/hg19/encodeDCC/wgEncodeAwgTfbsUniform/wgEncodeAwgTfbsHaibGm12878Pou2f2Pcr1xUniPk.narrowPeak.gz
POLR2A	http://hgdownload.cse.ucsc.edu/goldenPath/hg19/encodeDCC/wgEncodeAwgTfbsUniform/wgEncodeAwgTfbsHaibGm12878Pol2Pcr2xUniPk.narrowPeak.gz
POLR2A	http://hgdownload.cse.ucsc.edu/goldenPath/hg19/encodeDCC/wgEncodeAwgTfbsUniform/wgEncodeAwgTfbsHaibGm12878Pol24h8Pcr1xUniPk.narrowPeak.gz
PML	http://hgdownload.cse.ucsc.edu/goldenPath/hg19/encodeDCC/wgEncodeAwgTfbsUniform/wgEncodeAwgTfbsHaibGm12878Pmlsc71910V0422111UniPk.narrowPeak.gz
PBX3	http://hgdownload.cse.ucsc.edu/goldenPath/hg19/encodeDCC/wgEncodeAwgTfbsUniform/wgEncodeAwgTfbsHaibGm12878Pbx3Pcr1xUniPk.narrowPeak.gz
PAX5	http://hgdownload.cse.ucsc.edu/goldenPath/hg19/encodeDCC/wgEncodeAwgTfbsUniform/wgEncodeAwgTfbsHaibGm12878Pax5n19Pcr1xUniPk.narrowPeak.gz
PAX5	http://hgdownload.cse.ucsc.edu/goldenPath/hg19/encodeDCC/wgEncodeAwgTfbsUniform/wgEncodeAwgTfbsHaibGm12878Pax5c20Pcr1xUniPk.narrowPeak.gz
EP300	http://hgdownload.cse.ucsc.edu/goldenPath/hg19/encodeDCC/wgEncodeAwgTfbsUniform/wgEncodeAwgTfbsHaibGm12878P300Pcr1xUniPk.narrowPeak.gz
REST	http://hgdownload.cse.ucsc.edu/goldenPath/hg19/encodeDCC/wgEncodeAwgTfbsUniform/wgEncodeAwgTfbsHaibGm12878NrsfPcr1xUniPk.narrowPeak.gz
NFIC	http://hgdownload.cse.ucsc.edu/goldenPath/hg19/encodeDCC/wgEncodeAwgTfbsUniform/wgEncodeAwgTfbsHaibGm12878Nficsc81335V0422111UniPk.narrowPeak.gz
NFATC1	http://hgdownload.cse.ucsc.edu/goldenPath/hg19/encodeDCC/wgEncodeAwgTfbsUniform/wgEncodeAwgTfbsHaibGm12878Nfatc1sc17834V0422111UniPk.narrowPeak.gz
MTA3	http://hgdownload.cse.ucsc.edu/goldenPath/hg19/encodeDCC/wgEncodeAwgTfbsUniform/wgEncodeAwgTfbsHaibGm12878Mta3sc81325V0422111UniPk.narrowPeak.gz
MEF2C	http://hgdownload.cse.ucsc.edu/goldenPath/hg19/encodeDCC/wgEncodeAwgTfbsUniform/wgEncodeAwgTfbsHaibGm12878Mef2csc13268V0416101UniPk.narrowPeak.gz
MEF2A	http://hgdownload.cse.ucsc.edu/goldenPath/hg19/encodeDCC/wgEncodeAwgTfbsUniform/wgEncodeAwgTfbsHaibGm12878Mef2aPcr1xUniPk.narrowPeak.gz
IRF4	http://hgdownload.cse.ucsc.edu/goldenPath/hg19/encodeDCC/wgEncodeAwgTfbsUniform/wgEncodeAwgTfbsHaibGm12878Irf4sc6059Pcr1xUniPk.narrowPeak.gz
GABPA	http://hgdownload.cse.ucsc.edu/goldenPath/hg19/encodeDCC/wgEncodeAwgTfbsUniform/wgEncodeAwgTfbsHaibGm12878GabpPcr2xUniPk.narrowPeak.gz
FOXM1	http://hgdownload.cse.ucsc.edu/goldenPath/hg19/encodeDCC/wgEncodeAwgTfbsUniform/wgEncodeAwgTfbsHaibGm12878Foxm1sc502V0422111UniPk.narrowPeak.gz
ETS1	http://hgdownload.cse.ucsc.edu/goldenPath/hg19/encodeDCC/wgEncodeAwgTfbsUniform/wgEncodeAwgTfbsHaibGm12878Ets1Pcr1xUniPk.narrowPeak.gz
ELF1	http://hgdownload.cse.ucsc.edu/goldenPath/hg19/encodeDCC/wgEncodeAwgTfbsUniform/wgEncodeAwgTfbsHaibGm12878Elf1sc631V0416101UniPk.narrowPeak.gz
EGR1	http://hgdownload.cse.ucsc.edu/goldenPath/hg19/encodeDCC/wgEncodeAwgTfbsUniform/wgEncodeAwgTfbsHaibGm12878Egr1Pcr2xUniPk.narrowPeak.gz
EBF1	http://hgdownload.cse.ucsc.edu/goldenPath/hg19/encodeDCC/wgEncodeAwgTfbsUniform/wgEncodeAwgTfbsHaibGm12878Ebf1sc137065Pcr1xUniPk.narrowPeak.gz
CEBPB	http://hgdownload.cse.ucsc.edu/goldenPath/hg19/encodeDCC/wgEncodeAwgTfbsUniform/wgEncodeAwgTfbsHaibGm12878Cebpbsc150V0422111UniPk.narrowPeak.gz
BCLAF1	http://hgdownload.cse.ucsc.edu/goldenPath/hg19/encodeDCC/wgEncodeAwgTfbsUniform/wgEncodeAwgTfbsHaibGm12878Bclaf101388V0416101UniPk.narrowPeak.gz
BCL3	http://hgdownload.cse.ucsc.edu/goldenPath/hg19/encodeDCC/wgEncodeAwgTfbsUniform/wgEncodeAwgTfbsHaibGm12878Bcl3V0416101UniPk.narrowPeak.gz
BCL11A	http://hgdownload.cse.ucsc.edu/goldenPath/hg19/encodeDCC/wgEncodeAwgTfbsUniform/wgEncodeAwgTfbsHaibGm12878Bcl11aPcr1xUniPk.narrowPeak.gz
BATF	http://hgdownload.cse.ucsc.edu/goldenPath/hg19/encodeDCC/wgEncodeAwgTfbsUniform/wgEncodeAwgTfbsHaibGm12878BatfPcr1xUniPk.narrowPeak.gz
ATF3	http://hgdownload.cse.ucsc.edu/goldenPath/hg19/encodeDCC/wgEncodeAwgTfbsUniform/wgEncodeAwgTfbsHaibGm12878Atf3Pcr1xUniPk.narrowPeak.gz
ATF2	http://hgdownload.cse.ucsc.edu/goldenPath/hg19/encodeDCC/wgEncodeAwgTfbsUniform/wgEncodeAwgTfbsHaibGm12878Atf2sc81188V0422111UniPk.narrowPeak.gz
EZH2	http://hgdownload.cse.ucsc.edu/goldenPath/hg19/encodeDCC/wgEncodeAwgTfbsUniform/wgEncodeAwgTfbsBroadGm12878Ezh239875UniPk.narrowPeak.gz
CTCF	http://hgdownload.cse.ucsc.edu/goldenPath/hg19/encodeDCC/wgEncodeAwgTfbsUniform/wgEncodeAwgTfbsBroadGm12878CtcfUniPk.narrowPeak.gz
H3k27ac	http://ftp.ebi.ac.uk/pub/databases/ensembl/encode/integration_data_jan2011/byDataType/peaks/jan2011/histone_macs/optimal/hub/wgEncodeBroadHistoneGm12878H3k27acStdAln.bb
H3k27me3	http://ftp.ebi.ac.uk/pub/databases/ensembl/encode/integration_data_jan2011/byDataType/peaks/jan2011/histone_macs/optimal/hub/wgEncodeBroadHistoneGm12878H3k27me3StdAln.bb
H3k36me3	http://ftp.ebi.ac.uk/pub/databases/ensembl/encode/integration_data_jan2011/byDataType/peaks/jan2011/histone_macs/optimal/hub/wgEncodeBroadHistoneGm12878H3k36me3StdAln.bb
H3k4me1	http://ftp.ebi.ac.uk/pub/databases/ensembl/encode/integration_data_jan2011/byDataType/peaks/jan2011/histone_macs/optimal/hub/wgEncodeBroadHistoneGm12878H3k4me1StdAln.bb
H3k4me2	http://ftp.ebi.ac.uk/pub/databases/ensembl/encode/integration_data_jan2011/byDataType/peaks/jan2011/histone_macs/optimal/hub/wgEncodeBroadHistoneGm12878H3k4me2StdAln.bb
H3k4me3	http://ftp.ebi.ac.uk/pub/databases/ensembl/encode/integration_data_jan2011/byDataType/peaks/jan2011/histone_macs/optimal/hub/wgEncodeBroadHistoneGm12878H3k4me3StdAln.bb
H3k79me2	http://ftp.ebi.ac.uk/pub/databases/ensembl/encode/integration_data_jan2011/byDataType/peaks/jan2011/histone_macs/optimal/hub/wgEncodeBroadHistoneGm12878H3k79me2StdAln.bb
H3k9ac	http://ftp.ebi.ac.uk/pub/databases/ensembl/encode/integration_data_jan2011/byDataType/peaks/jan2011/histone_macs/optimal/hub/wgEncodeBroadHistoneGm12878H3k9acStdAln.bb
H3k9me3	http://ftp.ebi.ac.uk/pub/databases/ensembl/encode/integration_data_jan2011/byDataType/peaks/jan2011/histone_macs/optimal/hub/wgEncodeBroadHistoneGm12878H3k9me3StdAln.bb
H4k20me1	http://ftp.ebi.ac.uk/pub/databases/ensembl/encode/integration_data_jan2011/byDataType/peaks/jan2011/histone_macs/optimal/hub/wgEncodeBroadHistoneGm12878H4k20me1StdAln.bb
Chromatin state segments, Primary B cells from peripheral blood	http://egg2.wustl.edu/roadmap/data/byFileType/chromhmmSegmentations/ChmmModels/coreMarks/jointModel/final/E032_15_coreMarks_mnemonics.bed.gz
Chromatin state segments, LCL GM12878	http://egg2.wustl.edu/roadmap/data/byFileType/chromhmmSegmentations/ChmmModels/coreMarks/jointModel/final/E116_15_coreMarks_mnemonics.bed.gz
