# Supplementary material for: Core binding factor (CBF) is required for Epstein-Barr virus EBNA3 proteins to regulate target gene expression
Source: Nucleic Acids Res. 2016 Nov 28;45(5):2368–83. doi: 10.1093/nar/gkw1167 (PMC5389572; doi:10.1093/nar/gkw1167)
Supplement: Supplementary Data [file gkw1167_Supp.zip › nar-02171-i-2016-File014.xlsx]

## Sheet: Regulated genes list
3A regulated genes		3B regulated genes		3c regulated genes
ABO	DOWN	ITGAL	DOWN	AARD	DOWN
AC004231.2	DOWN	MATK	DOWN	ABCA12	DOWN
ADAM19	DOWN	CYTH3	DOWN	AC017002.2	DOWN		DOWN	UP	TOTAL
ADAM28	DOWN	ST3GAL1	DOWN	ACACB	DOWN	EBNA3A	179	186	365
ADAMDEC1	DOWN	CDH1	DOWN	ACO1	DOWN	EBNA3b	223	197	420
ADTRP	DOWN	WWC3	DOWN	ADAM28	DOWN	EBNA3C	175	252	427
AKT3	DOWN	NEDD4L	DOWN	ADAMDEC1	DOWN
ANKMY2	DOWN	KIAA2022	DOWN	AFF3	DOWN
APLP2	DOWN	BCAT1	DOWN	ALPK2	DOWN
ARHGAP25	DOWN	CASP8	DOWN	AMPD1	DOWN
ARHGAP44	DOWN	PRKCQ	DOWN	ANKEF1	DOWN
ATP2B4	DOWN	FAM107B	DOWN	ANKMY2	DOWN
ATXN1	DOWN	MAP4K4	DOWN	ANO3	DOWN
BANK1	DOWN	MGAT4A	DOWN	AP001439.2	DOWN
BMP4	DOWN	TRIB2	DOWN	ASAH1	DOWN
BZW2	DOWN	CLCN4	DOWN	BCAS1	DOWN
C3orf52	DOWN	CELSR1	DOWN	BCL2L11	DOWN
CCL13	DOWN	MCAM	DOWN	BCOR	DOWN
CDH1	DOWN	CDC14B	DOWN	BTNL9	DOWN
CDK5R1	DOWN	STRADB	DOWN	BZW2	DOWN
CDKN2A	DOWN	APLP2	DOWN	C17orf51	DOWN
CDR1	DOWN	C20orf194	DOWN	C19orf77	DOWN
CEBPB	DOWN	TESC	DOWN	C5AR1	DOWN
CHST2	DOWN	SLC23A2	DOWN	CABLES1	DOWN
CITED2	DOWN	CMTM1	DOWN	CASP1	DOWN
CKLF	DOWN	OTUB2	DOWN	CCR8	DOWN
CLINT1	DOWN	DPYSL2	DOWN	CDH1	DOWN
CMTM6	DOWN	XXbac-B461K10.4	DOWN	CHST10	DOWN
CPA4	DOWN	PRTFDC1	DOWN	CLDN16	DOWN
CPEB1	DOWN	GRAP2	DOWN	CLEC4A	DOWN
CREB5	DOWN	RPS6KA5	DOWN	CLINT1	DOWN
CRY1	DOWN	PLS3	DOWN	CNOT6L	DOWN
CTD-2199O4.1	DOWN	JADE3	DOWN	CNR1	DOWN
CXCL10	DOWN	FGF14	DOWN	COBLL1	DOWN
CXCL9	DOWN	CPPED1	DOWN	CR2	DOWN
CXCR4	DOWN	CORO2B	DOWN	CXCR5	DOWN
E2F5	DOWN	NCALD	DOWN	DDB2	DOWN
EHD1	DOWN	TNFRSF10A	DOWN	DDX6	DOWN
ELK3	DOWN	PTPRS	DOWN	DESI2	DOWN
EPB41L4B	DOWN	PON2	DOWN	DFNB31	DOWN
EVI2B	DOWN	CHN2	DOWN	DNM1P24	DOWN
FAM171A1	DOWN	LHX2	DOWN	DNM1P48	DOWN
FAM3C	DOWN	KANK1	DOWN	DNMBP	DOWN
FAM49A	DOWN	PALD1	DOWN	DSC1	DOWN
FARS2	DOWN	ARHGAP21	DOWN	DSG1	DOWN
FERMT2	DOWN	ZMIZ1	DOWN	DUSP16	DOWN
FHL1	DOWN	GAB1	DOWN	EBF1	DOWN
FHOD3	DOWN	MS4A6A	DOWN	EEF1DP1	DOWN
FMNL3	DOWN	CLEC4A	DOWN	EEPD1	DOWN
FOXO1	DOWN	UST	DOWN	EFNA1	DOWN
FOXO3	DOWN	SLC12A7	DOWN	EFNB1	DOWN
FRAT1	DOWN	FOXP1	DOWN	EIF5A2	DOWN
FZR1	DOWN	CCL20	DOWN	EML5	DOWN
GIMAP4	DOWN	ST3GAL5	DOWN	EPAS1	DOWN
GIMAP5	DOWN	IL1R2	DOWN	ESR2	DOWN
GIMAP6	DOWN	EPAS1	DOWN	ETV6	DOWN
GLS	DOWN	NCF2	DOWN	FABP6	DOWN
GPR15	DOWN	ECE1	DOWN	FAM101B	DOWN
GPR183	DOWN	MARC2	DOWN	FAM174B	DOWN
GPX7	DOWN	GALNT12	DOWN	FAM219A	DOWN
GS1-421I3.4	DOWN	ONECUT2	DOWN	FAM90A25P	DOWN
HDAC9	DOWN	CXCR4	DOWN	FBN1	DOWN
HECA	DOWN	SERPINB6	DOWN	FGD4	DOWN
HEY2	DOWN	GPR18	DOWN	FN1	DOWN
HPSE2	DOWN	BMP2	DOWN	FOXO3	DOWN
ID1	DOWN	FLRT3	DOWN	GAB1	DOWN
IFITM3	DOWN	CCR7	DOWN	GADD45A	DOWN
IFT57	DOWN	SGPP1	DOWN	GLG1	DOWN
IGHG1	DOWN	HIP1R	DOWN	GPR155	DOWN
IGJ	DOWN	SH3BP5	DOWN	HBP1	DOWN
IL18R1	DOWN	LRRC9	DOWN	HIVEP1	DOWN
IL1R2	DOWN	FLOT2	DOWN	HNRNPA1P21	DOWN
JAK1	DOWN	RIN2	DOWN	HSPA2	DOWN
KCND3-IT1	DOWN	BHLHE40	DOWN	IGF2R	DOWN
KDM5B	DOWN	MEIS2	DOWN	IGKV3OR2-268	DOWN
KLF12	DOWN	VAV3	DOWN	IL1R2	DOWN
LEPREL1	DOWN	CD101	DOWN	IL3RA	DOWN
LGALS2	DOWN	LPIN1	DOWN	IL7R	DOWN
LINC00393	DOWN	ADAM19	DOWN	ISPD	DOWN
LINC00441	DOWN	HAVCR2	DOWN	ITGA3	DOWN
LYRM4	DOWN	NT5E	DOWN	JAK1	DOWN
MAGEA7P	DOWN	NHSL1	DOWN	KIAA0226	DOWN
MAP4K4	DOWN	AOAH	DOWN	KIAA1467	DOWN
MARC2	DOWN	HLX	DOWN	KLHL24	DOWN
MARK1	DOWN	EXOC6	DOWN	LGALS12	DOWN
MED13L	DOWN	STAT4	DOWN	LINC00152	DOWN
METTL7A	DOWN	ASCL1	DOWN	LY75	DOWN
MIR154	DOWN	GAS2L3	DOWN	MAL	DOWN
MORN3	DOWN	SLC27A2	DOWN	MAPK8	DOWN
MPRIP-AS1	DOWN	IGF1R	DOWN	MED13L	DOWN
MTUS1	DOWN	IGSF6	DOWN	MEGF9	DOWN
MYO1F	DOWN	CMTM3	DOWN	MIR4435-1HG	DOWN
NAAA	DOWN	RHBDL3	DOWN	MPC1	DOWN
NCALD	DOWN	hsa-mir-1199	DOWN	MPHOSPH6	DOWN
NDFIP1	DOWN	DOPEY2	DOWN	MT-TA	DOWN
NMT2	DOWN	MYO1F	DOWN	MUC15	DOWN
NOTCH2	DOWN	ACKR3	DOWN	NCS1	DOWN
NRCAM	DOWN	LRIG1	DOWN	NMB	DOWN
NUAK2	DOWN	PHLDB2	DOWN	NR3C1	DOWN
OAT	DOWN	CREB5	DOWN	OR2V1	DOWN
OSBPL10	DOWN	CDHR1	DOWN	PDCD1LG2	DOWN
PDE4D	DOWN	MPZL2	DOWN	PDE7B	DOWN
PDLIM3	DOWN	GPM6A	DOWN	PDLIM3	DOWN
PERP	DOWN	WDR17	DOWN	PEA15	DOWN
PHF16	DOWN	BAG3	DOWN	PHACTR1	DOWN
PIEZO2	DOWN	FARP1	DOWN	PLAGL1	DOWN
PPIAP30	DOWN	HHEX	DOWN	PLEK	DOWN
PRKACB	DOWN	CMTM7	DOWN	PPM1L	DOWN
PRKCA	DOWN	ANKRD29	DOWN	PRAMEF18	DOWN
PTGER4	DOWN	FAM134B	DOWN	PRAMEF19	DOWN
PTPN13	DOWN	PITPNC1	DOWN	PRDM2	DOWN
PTPN3	DOWN	MAPK13	DOWN	PTPRF	DOWN
RAB6C	DOWN	GALNT14	DOWN	RAB7L1	DOWN
RAI14	DOWN	EPB41	DOWN	RASGRP1	DOWN
RAP2A	DOWN	AMICA1	DOWN	REXO2	DOWN
RAP2B	DOWN	IL6R	DOWN	RGS2	DOWN
RCN2	DOWN	DMKN	DOWN	RMRP	DOWN
RGPD5	DOWN	PPAP2B	DOWN	RN7SL564P	DOWN
RGS2	DOWN	NLRP3	DOWN	RP11-15H20.6	DOWN
RNA5SP18	DOWN	C1orf115	DOWN	RP11-1D12.2	DOWN
RNA5SP208	DOWN	SLC16A14	DOWN	RP11-321E2.13	DOWN
RNA5SP300	DOWN	TGFBR2	DOWN	RP11-431K24.3	DOWN
RNU1-123P	DOWN	ABHD6	DOWN	RP11-458K10.2	DOWN
RNU1-98P	DOWN	DNASE1L3	DOWN	RP11-539G18.1	DOWN
RNU6-837P	DOWN	SERINC5	DOWN	RP11-554I8.1	DOWN
RNU6-935P	DOWN	TERT	DOWN	RP11-624C23.1	DOWN
RP11-146D12.5	DOWN	TAGAP	DOWN	RP11-630I5.1	DOWN
RP11-172E9.2	DOWN	GEM	DOWN	RP11-849H4.4	DOWN
RP11-18O11.1	DOWN	TMEM65	DOWN	RP11-893F2.9	DOWN
RP11-197N18.7	DOWN	NIPSNAP3B	DOWN	RP5-828H9.1	DOWN
RP11-331F9.4	DOWN	ANKS6	DOWN	RPL7P41	DOWN
RP11-395D3.1	DOWN	TTC7B	DOWN	RPP25L	DOWN
RP11-492L8.2	DOWN	PTPLA	DOWN	SAMSN1	DOWN
RP11-579O24.1	DOWN	NKX3-1	DOWN	SATB1	DOWN
RP11-87N24.2	DOWN	DHRS13	DOWN	SCARB2	DOWN
RP11-88H10.3	DOWN	LAIR1	DOWN	SESN1	DOWN
RP13-143G15.4	DOWN	PXK	DOWN	SETD7	DOWN
RP4-583P15.10	DOWN	PKIG	DOWN	SH2D2A	DOWN
RPL21P41	DOWN	PTAFR	DOWN	SLC12A6	DOWN
RPS6KA5	DOWN	GPR183	DOWN	SLC41A1	DOWN
RYBP	DOWN	REPS2	DOWN	SLC44A2	DOWN
S100A10	DOWN	PFKFB3	DOWN	SLC4A11	DOWN
SAMSN1	DOWN	GTSF1	DOWN	SLC7A11	DOWN
SCARB2	DOWN	OR5E1P	DOWN	SOX21-AS1	DOWN
SDC1	DOWN	GPR82	DOWN	SPTBN1	DOWN
SEL1L3	DOWN	KLHL6	DOWN	SRIP2	DOWN
SLC12A6	DOWN	SLFN11	DOWN	SRIP3	DOWN
SLC35G2	DOWN	TNFRSF10D	DOWN	ST8SIA6	DOWN
SNCAIP	DOWN	RPL35P9	DOWN	STAT4	DOWN
SNORA38	DOWN	PELI3	DOWN	STK17B	DOWN
SNRPGP9	DOWN	ZDHHC14	DOWN	STK39	DOWN
SOX4	DOWN	ENTHD1	DOWN	TAGLN2P1	DOWN
SSU72P3	DOWN	PAWR	DOWN	TFDP2	DOWN
SSU72P4	DOWN	GRAMD1C	DOWN	THY1	DOWN
SSU72P5	DOWN	CPNE7	DOWN	TNC	DOWN
SSU72P6	DOWN	C6orf223	DOWN	TNFRSF10B	DOWN
SSU72P7	DOWN	MRGPRG	DOWN	TNFRSF11A	DOWN
SSXP1	DOWN	ZNRF3	DOWN	TP53INP1	DOWN
ST3GAL6	DOWN	NR2F2	DOWN	TREM1	DOWN
STAT4	DOWN	PRAME	DOWN	TRIM55	DOWN
STK17B	DOWN	THNSL1	DOWN	TSPAN13	DOWN
STK39	DOWN	RASA3	DOWN	TXLNB	DOWN
SV2B	DOWN	PRR5	DOWN	U3	DOWN
TBC1D30	DOWN	C2orf78	DOWN	UBE2Q2P1	DOWN
TESC	DOWN	ADARB1	DOWN	USP18	DOWN
TOMM22P1	DOWN	DPP4	DOWN	WASF1	DOWN
TREM1	DOWN	FAM49A	DOWN	WDFY1	DOWN
TRIB1	DOWN	ITGBL1	DOWN	WDR73	DOWN
TRIO	DOWN	ANKRD13B	DOWN	WNT2	DOWN
TSPO2	DOWN	COLGALT2	DOWN	Y_RNA	DOWN
TXNDC5	DOWN	INPP5F	DOWN	ZEB2	DOWN
TXNIP	DOWN	AC007690.1	DOWN	ZMYM1	DOWN
TYRP1	DOWN	HSPA1B	DOWN	ZNF217	DOWN
UGT8	DOWN	HSPA1A	DOWN	ZSCAN18	DOWN
USP32P2	DOWN	LGR4	DOWN	ZSCAN2	DOWN
UST	DOWN	CRLF2	DOWN	ABCC13	UP
ZCCHC11	DOWN	TRDC	DOWN	ABCG1	UP
ZFAND6	DOWN	RNF208	DOWN	AC010904.1	UP
snoU13	DOWN	CPEB1	DOWN	AC104698.1	UP
ABCC4	UP	CAPN14	DOWN	ACSS1	UP
ACSM3	UP	FP15737	DOWN	ADAM23	UP
ACTN1	UP	LL22NC01-81G9.3	DOWN	ADSL	UP
AIF1	UP	CKLF	DOWN	AF178030.2	UP
AIM2	UP	RP11-296E7.1	DOWN	AGFG2	UP
ALOX5	UP	LINC00370	DOWN	AHNAK	UP
ATP7A	UP	RP11-13P5.1	DOWN	AICDA	UP
B4GALT6	UP	AC083949.1	DOWN	ALCAM	UP
BIN1	UP	NPY6R	DOWN	ALOX5AP	UP
BIRC3	UP	AC079341.1	DOWN	AMOT	UP
C14orf105	UP	NAALADL2-AS2	DOWN	ANGEL1	UP
CAPG	UP	RP11-142M10.2	DOWN	AP2B1	UP
CASK	UP	AC009784.3	DOWN	APBB1	UP
CCL3	UP	OR5H8P	DOWN	APOL6	UP
CCL3L1	UP	AF127936.3	DOWN	ARHGEF5	UP
CCL4	UP	FLJ20373	DOWN	ARHGEF7-AS1	UP
CCL4L2	UP	RP11-542K23.10	DOWN	ASAP1	UP
CCL5	UP	RP13-314C10.5	DOWN	ASCL1	UP
CCND2	UP	RP11-248I9.2	DOWN	ATP10D	UP
CD24	UP	AMER2-AS1	DOWN	ATPIF1	UP
CD244	UP	CTB-114C7.3	DOWN	B4GALT5	UP
CD52	UP	RPS7P13	DOWN	BAG2	UP
CEBPD	UP	AC012363.13	DOWN	BANF1P3	UP
CHL1	UP	AC005220.3	DOWN	BATF3	UP
CHST12	UP	RP4-785G19.2	DOWN	BMPR1A	UP
CHST7	UP	AC079780.3	DOWN	C12orf77	UP
CKAP4	UP	CBR3-AS1	DOWN	CARD11	UP
CLDN10-AS1	UP	LINC01056	DOWN	CBS	UP
COL5A1	UP	RP5-1120P11.1	DOWN	CCDC50	UP
CRIM1	UP	LINC00674	DOWN	CCDC6	UP
CRYZ	UP	PRKCQ-AS1	DOWN	CCL3	UP
CSN3	UP	CTB-118N6.1	DOWN	CCL3L3	UP
CSRP2	UP	LILRA4	DOWN	CCND2	UP
CST3	UP	LINC00888	DOWN	CD180	UP
CTNND1	UP	RP11-79D8.2	DOWN	CD1C	UP
CTSS	UP	ARHGAP8	DOWN	CD86	UP
CYBB	UP	RP11-267J23.1	DOWN	CD99	UP
CYP7B1	UP	MICAL3	DOWN	CDYL2	UP
DBNDD2	UP	AF165138.7	DOWN	CLMN	UP
DDR1	UP	RP11-678L1.1	DOWN	CPD	UP
DDX11	UP	TMEM75	DOWN	CRIP1	UP
DDX58	UP	ITGB3	DOWN	CSF2RB	UP
DMD	UP	AC027307.2	DOWN	CSNK2A2	UP
DTNB	UP	AC051642.1	DOWN	CST3	UP
DUSP10	UP	STPG1	UP	CTBP2P4	UP
DUSP5	UP	GAS7	UP	CTNS	UP
EGLN3	UP	CYB561	UP	CTR9	UP
EIF2AK2	UP	PLEKHG6	UP	CTTN	UP
ENDOD1	UP	ETV7	UP	CUEDC1	UP
ENPP2	UP	MAP4K3	UP	CXCR3	UP
ETV5	UP	FNIP2	UP	CXXC1	UP
EXTL2	UP	NCKAP1	UP	CYB561A3	UP
FAM13A	UP	SNX24	UP	DAAM1	UP
FAR2	UP	FAR2	UP	DENND1B	UP
FLNB	UP	TESK2	UP	DENND5B	UP
FTH1	UP	RPS6KA2	UP	DSE	UP
FXYD2	UP	CYBRD1	UP	EFHD2	UP
GABBR1	UP	MOXD1	UP	EFR3B	UP
GAS2	UP	NCOA1	UP	EGR2	UP
GAS7	UP	LAG3	UP	EIF4ENIF1	UP
GNPTAB	UP	MLTK	UP	ELF4	UP
GPC4	UP	MLC1	UP	EMB	UP
GSAP	UP	GZMB	UP	ENDOD1	UP
GSTM3	UP	TCL1A	UP	ENTPD6	UP
HERC5	UP	ARHGAP5	UP	ESYT1	UP
HOXB2	UP	FLT1	UP	ETS2	UP
HPCAL1	UP	RGCC	UP	EYA3	UP
ID2	UP	HOMER2	UP	FABP5P7	UP
IFI27	UP	TRPS1	UP	FAM129C	UP
IFI44	UP	SH2D4A	UP	FAM43A	UP
IFI6	UP	ENG	UP	FAM65B	UP
IFIH1	UP	PLEKHA1	UP	FAM81A	UP
IFIT1	UP	TRIM2	UP	FASTKD5	UP
IFIT5	UP	RAPGEF2	UP	FCGR2C	UP
IFNA2	UP	CCND1	UP	FCHO1	UP
IL17RB	UP	LIN7A	UP	FCRLA	UP
IPCEF1	UP	VDR	UP	FGFR1	UP
IQCJ-SCHIP1	UP	AICDA	UP	FILIP1L	UP
ITGAM	UP	NEDD9	UP	GAB2	UP
KCNK1	UP	TREML2	UP	GABARAPL3	UP
KCNN3	UP	SLC16A10	UP	GATA3	UP
KIAA1217	UP	ENPP5	UP	GCNT1	UP
KRAS	UP	GNB4	UP	GDPD5	UP
LGALS13	UP	QPCT	UP	GLDC	UP
LGALS8	UP	RALGPS2	UP	GLDCP1	UP
LIPG	UP	KMO	UP	GLYATL2	UP
LMO3	UP	GBP3	UP	GMPR	UP
LPAR6	UP	GBP1	UP	GPD2	UP
LST1	UP	GPR89A	UP	GPR82	UP
LTA	UP	BSPRY	UP	GRAMD1B	UP
LTB	UP	TNFSF11	UP	GRAPL	UP
LYPLA1P1	UP	TGFBI	UP	GRPEL2	UP
MAPKAP1	UP	TRIM6	UP	GSG2	UP
2003-03-01	UP	ECHDC2	UP	HIVEP3	UP
MCTP1	UP	TNFSF10	UP	HMGB1P5	UP
MCTP2	UP	RECK	UP	HMGXB4	UP
ME1	UP	SSPN	UP	HMOX1	UP
MMP7	UP	TOX2	UP	HNRNPLL	UP
MNDA	UP	OR2B6	UP	HSPA1A	UP
MT2A	UP	HS3ST3B1	UP	IL2RB	UP
MX2	UP	LAMP5	UP	IL6R	UP
MYO1E	UP	HCST	UP	ILDR1	UP
MYO6	UP	ARMCX1	UP	INPP5F	UP
NCAPG	UP	FGL2	UP	ITCH	UP
NEFH	UP	SPECC1	UP	ITGAL	UP
NFIB	UP	CCL25	UP	ITGAX	UP
NID1	UP	TMTC1	UP	KCNA3	UP
NMI	UP	AMPD3	UP	KCNN4	UP
NOL3	UP	SBF2	UP	KCNQ5	UP
NTRK2	UP	MICAL2	UP	KIF13A	UP
OAS1	UP	SORT1	UP	KIF2B	UP
OAS3	UP	RSAD2	UP	KIF3B	UP
OASL	UP	TMEM2	UP	KLF10	UP
OSR2	UP	KIAA0513	UP	KLHL29	UP
OXTR	UP	ITM2B	UP	LBH	UP
PARD3	UP	TNS3	UP	LILRA2	UP
PARP12	UP	RAPGEF5	UP	LMO4	UP
PBX3	UP	IL10	UP	LPIN1	UP
PDCD1LG2	UP	CD72	UP	LRRC59	UP
PDLIM2	UP	GMPR	UP	LYSMD2	UP
PDLIM4	UP	CASP1	UP	MAML2	UP
PEG10	UP	FGF2	UP	MAN2A1	UP
PHLDA1	UP	PPP3CA	UP	MBD1	UP
PIAS2	UP	GABARAPL1	UP	MIEF1	UP
PILRA	UP	PCSK6	UP	MOXD1	UP
PIR	UP	TOM1L1	UP	MRC2	UP
PLA1A	UP	RNF157	UP	MRM1	UP
PLAC8	UP	IL19	UP	MSC	UP
PLSCR1	UP	LYST	UP	MTPN	UP
PPFIA4	UP	SCD5	UP	MYBL1	UP
PTAFR	UP	DNAJC5B	UP	MYBL2	UP
PTGS1	UP	SNX30	UP	MYO1E	UP
RAB13	UP	ADM	UP	NAPSB	UP
RAPGEF5	UP	FEZ1	UP	NCAPD2	UP
RB1	UP	ITGB1	UP	NCR3	UP
RCBTB2	UP	ARID5B	UP	NFATC3	UP
RGCC	UP	SLC2A13	UP	NFIX	UP
RIN3	UP	AKAP6	UP	NID1	UP
RN7SKP271	UP	INPP1	UP	NIPA1	UP
RN7SL362P	UP	CCDC122	UP	NIPAL1	UP
RP1-13D10.2	UP	CYSLTR2	UP	NOTCH1	UP
RP11-182I10.2	UP	ACOXL	UP	NR2C2AP	UP
RP11-302B13.1	UP	RBMS1	UP	NRARP	UP
RP11-796L2.1	UP	GBP5	UP	NT5C1A	UP
S100A4	UP	PIEZO2	UP	NUCB2	UP
S100A6	UP	CLIC2	UP	NUP160	UP
SCHIP1	UP	CREB3L1	UP	NUP37	UP
SELL	UP	RUNX1	UP	OSBPL10	UP
SEMA6A	UP	GAB3	UP	PAPSS1	UP
SGMS1	UP	CYP3A4	UP	PARM1	UP
SLC7A11	UP	GBP2	UP	PCED1B	UP
SLCO1B1	UP	GFI1	UP	PCED1B-AS1	UP
SMAD3	UP	DUSP19	UP	PDE4A	UP
SNORA11	UP	SPATA18	UP	PEG10	UP
SNX10	UP	APBB2	UP	PIK3CG	UP
SPATS2L	UP	ELOVL7	UP	PLK1	UP
SPRY1	UP	CMBL	UP	PMEPA1	UP
SPTLC2	UP	KIAA1324L	UP	PPAP2B	UP
ST3GAL5	UP	ADCY1	UP	PPM1M	UP
STAG3	UP	CYBB	UP	PPP1R2P4	UP
STAT1	UP	TC2N	UP	PPP3CA	UP
STEAP1	UP	JAM3	UP	PRKCB	UP
SYNE2	UP	OR2D2	UP	PSTPIP1	UP
SYS1-DBNDD2	UP	HDGFRP3	UP	PTAFR	UP
TBX21	UP	RIMKLB	UP	PTPRJ	UP
TMEM45A	UP	RP11-25K19.1	UP	RAB27A	UP
TMX2-CTNND1	UP	TRANK1	UP	RAB8A	UP
TNF	UP	OR2W6P	UP	RAD51	UP
TNFAIP2	UP	NSG1	UP	RANGRF	UP
TNFAIP8	UP	ZNF608	UP	RARG	UP
TNFRSF21	UP	PPIC	UP	RASGRF1	UP
TNFSF10	UP	AFAP1L2	UP	RCOR1	UP
TNFSF11	UP	CXCL10	UP	RGCC	UP
TNFSF12-TNFSF13	UP	B3GALNT1	UP	RGS16	UP
TNFSF13	UP	RASSF6	UP	RHOQ	UP
TNFSF14	UP	ZEB2	UP	RIMKLB	UP
UBD	UP	SMAD1	UP	RIN3	UP
UGCG	UP	LRRC34	UP	RNF122	UP
UPP1	UP	GAP43	UP	RNF157	UP
XAF1	UP	C4orf32	UP	RP11-203J24.9	UP
YES1	UP	CD28	UP	RP11-25K19.1	UP
Y_RNA	UP	AC073072.5	UP	RP11-390F4.6	UP
ZNF318	UP	LACC1	UP	RP11-67L3.5	UP
ZNF83	UP	PHC1P1	UP	RP11-697H9.2	UP
snoU13	UP	TMEM45A	UP	RP11-881M11.2	UP
snoU13	UP	RELL1	UP	RP4-575N6.4	UP
		CHST6	UP	RPA1	UP
		CCR4	UP	RRP1B	UP
		PRKD1	UP	RUFY3	UP
		OR7E14P	UP	RUNX1	UP
		METTL7A	UP	RYK	UP
		TRIM69	UP	SEC14L1	UP
		PTCH1	UP	SETBP1	UP
		MIR22HG	UP	SGMS1	UP
		GCNT1	UP	SGPP2	UP
		ZNF626	UP	SKP2	UP
		NCR3LG1	UP	SLC15A3	UP
		LRRK2	UP	SLC16A13	UP
		IL1RAP	UP	SLC16A6	UP
		SRGAP3	UP	SLC18B1	UP
		SULF2	UP	SLC1A1	UP
		ZNF257	UP	SLC37A1	UP
		UNC13B	UP	SLC41A2	UP
		RP11-697H9.3	UP	SLC8A3	UP
		HIST2H2AA4	UP	SLCO4C1	UP
		MCCD1	UP	SMAGP	UP
		IGHV1-45	UP	SMYD5	UP
		C1orf220	UP	SNX10	UP
		RP1-152L7.5	UP	SNX30	UP
		RP11-3B12.3	UP	SPRED2	UP
		SLC12A8	UP	STAP1	UP
		AC104699.1	UP	STK32C	UP
		AC023590.1	UP	SYK	UP
		RP3-441A12.1	UP	TBC1D1	UP
		RP11-99H8.1	UP	TBC1D14	UP
		EPPK1	UP	TBC1D4	UP
		RP11-160H22.5	UP	TBL1X	UP
		RP11-318C24.2	UP	TCL1A	UP
		AC008269.2	UP	TEAD1	UP
		ARSD-AS1	UP	TGFBR3	UP
		RP4-794H19.4	UP	TLDC1	UP
		AC007246.3	UP	TMEM109	UP
		AC151960.1	UP	TMEM14A	UP
		TNF	UP	TMEM243	UP
		CRYBG3	UP	TNF	UP
		RP11-760D2.5	UP	TNFRSF17	UP
		RP11-25K21.1	UP	TNFSF11	UP
		NUS1P3	UP	TNFSF14	UP
		AC104820.2	UP	TOX	UP
		SMIM1	UP	TOX2	UP
		AC064853.2	UP	TP73	UP
		CHCHD4P2	UP	TRAJ32	UP
		GABARAPL3	UP	TSPAN33	UP
		RP6-109B7.3	UP	TUBB2A	UP
		RP11-364B6.2	UP	TUBG2	UP
		SLC9A9-AS2	UP	UBAC2	UP
		FCGR2C	UP	UBE2G1	UP
		MIR146A	UP	UBL3	UP
		TRIM6-TRIM34	UP	USP6NL	UP
		AC105049.1	UP	VASH2	UP
		PIEZO2	UP	VCL	UP
				VDR	UP
				VEZF1	UP
				WARS	UP
				XPO6	UP
				XYLT1	UP
				ZDHHC14	UP
				ZFYVE9	UP
